# Supplementary material for: Translational control of Ybx1 expression regulates cardiac function in response to pressure overload in vivo
Source: Basic Res Cardiol. 2023 Jun 28;118(1):25. doi: 10.1007/s00395-023-00996-1 (PMC10307726; doi:10.1007/s00395-023-00996-1)
Supplement: Supplementary file 2 — Supplementary file2 (XLSX 952 KB) [file 395_2023_996_MOESM2_ESM.xlsx]

## Sheet: edgeR_KD-Control (1)
ENSEMBL	SYMBOL	GENENAME	logFC	logCPM	F	PValue
ENSRNOG00000020097	Inha	inhibin subunit alpha	-1.56651	8.42165	42.1587	1.70586e-05
ENSRNOG00000002454	Rnf2	ring finger protein 2	1.7092	5.48746	31.4078	7.4943e-05
ENSRNOG00000001700	Whrn	whirlin	-2.02747	4.50697	29.6328	9.90862e-05
ENSRNOG00000007443	Jag1	jagged 1	1.62121	7.32369	30.5587	0.000100328
ENSRNOG00000003687	Rgs2	regulator of G-protein signaling 2	1.25	6.30763	27.7255	0.000135601
ENSRNOG00000059500	Cdkn1c	cyclin-dependent kinase inhibitor 1C	2.34755	4.81009	27.8878	0.000144928
ENSRNOG00000018400	Golm1	golgi membrane protein 1	1.26295	6.25557	25.4868	0.000199904
ENSRNOG00000004616	Npm1	nucleophosmin 1	1.65805	4.72523	21.5384	0.000421154
ENSRNOG00000019549	Akap12	A-kinase anchoring protein 12	1.13726	6.82204	21.351	0.000437268
ENSRNOG00000007851	Psma3	proteasome subunit alpha 3	1.41402	5.03061	19.8081	0.000600627
ENSRNOG00000022502	Nsrp1	nuclear speckle splicing regulatory protein 1	1.72437	4.52212	19.7193	0.000611989
ENSRNOG00000057880	Myh11	myosin heavy chain 11	1.14632	6.35346	19.232	0.000678925
ENSRNOG00000000875	Fhl1	four and a half LIM domains 1	-1.3228	10.8947	19.13	0.000740022
ENSRNOG00000023786	Ybx1	Y box binding protein 1	-2.26892	3.08257	18.5716	0.000783574
ENSRNOG00000002791	Bcl2	BCL2, apoptosis regulator	-1.37216	5.02065	18.5049	0.000795127
ENSRNOG00000047867	Klhdc8b	kelch domain containing 8B	-1.2202	5.49498	18.1781	0.000854717
ENSRNOG00000012002	Iqgap1	IQ motif containing GTPase activating protein 1	1.05614	7.56963	17.9473	0.000899906
ENSRNOG00000011754	Myom2	myomesin 2	-1.09277	9.34254	17.907	0.00090808
ENSRNOG00000023463	Parp9	poly (ADP-ribose) polymerase family, member 9	1.36023	5.2564	17.8531	0.000919132
ENSRNOG00000012831	Slc25a26	solute carrier family 25 member 26	-1.81588	6.29308	22.4415	0.000929479
ENSRNOG00000017469	Anxa1	annexin A1	0.984192	6.40884	17.5019	0.000995136
ENSRNOG00000014319	Smchd1	structural maintenance of chromosomes flexible hinge domain containing 1	1.18904	5.71259	17.3521	0.00102972
ENSRNOG00000008170	Jph2	junctophilin 2	-0.985133	8.92586	17.328	0.00103542
ENSRNOG00000029401	Actg2	actin, gamma 2, smooth muscle, enteric	1.1852	7.03695	17.372	0.00106823
ENSRNOG00000013744	Akip1	A-kinase interacting protein 1	-1.31954	5.66406	17.0414	0.00111207
ENSRNOG00000033528	Tll1	tolloid-like 1	1.22615	5.46626	17.0025	0.00111599
ENSRNOG00000003464	Hid1	HID1 domain containing	-1.04543	5.98404	16.816	0.00116543
ENSRNOG00000003284	Epn3	epsin 3	-1.63555	4.83515	16.704	0.00120149
ENSRNOG00000004245	Mgst3	microsomal glutathione S-transferase 3	-1.05125	5.71966	16.4147	0.00128057
ENSRNOG00000058096	NA	NA	2.21828	3.0143	16.3787	0.00129152
ENSRNOG00000015389	Stag1	stromal antigen 1	1.06336	5.6269	16.0345	0.00140191
ENSRNOG00000014891	Ptar1	protein prenyltransferase alpha subunit repeat containing 1	-1.25122	5.35523	15.9312	0.0014371
ENSRNOG00000005670	Art4	ADP-ribosyltransferase 4	-0.97521	6.86385	15.8827	0.00145401
ENSRNOG00000016892	Nr2f6	nuclear receptor subfamily 2, group F, member 6	-1.18463	5.25552	15.684	0.00152563
ENSRNOG00000016998	Atxn1	ataxin 1	-1.21724	5.06493	15.639	0.00154243
ENSRNOG00000028198	Sh2b3	SH2B adaptor protein 3	-1.37554	4.5869	15.4496	0.00161541
ENSRNOG00000004812	Sema6d	semaphorin 6D	2.19475	4.07892	15.7765	0.00161841
ENSRNOG00000050636	NA	NA	-0.946744	6.41812	15.3992	0.00163551
ENSRNOG00000029394	Dusp8	dual specificity phosphatase 8	-1.35638	5.13771	15.3358	0.0016612
ENSRNOG00000013286	Pdcl3	phosducin-like 3	0.940749	6.10061	15.3145	0.00166992
ENSRNOG00000013422	Med23	mediator complex subunit 23	0.974086	6.05583	15.2735	0.00168687
ENSRNOG00000022619	Fth1	ferritin heavy chain 1	1.05569	5.81571	15.2292	0.00170545
ENSRNOG00000018951	Col4a5	collagen type IV alpha 5 chain	-0.880033	8.41143	15.2016	0.00171711
ENSRNOG00000057284	Cenpb	centromere protein B	-0.99456	5.78375	15.1419	0.00174269
ENSRNOG00000025350	Ppp1r13l	protein phosphatase 1, regulatory subunit 13 like	-0.899301	6.98892	15.1286	0.00174845
ENSRNOG00000058484	Anp32a	acidic nuclear phosphoprotein 32 family member A	-2.05794	3.64738	14.9272	0.00183835
ENSRNOG00000003195	Caskin1	CASK interacting protein 1	-2.06125	2.74772	14.9182	0.00184247
ENSRNOG00000029885	Stag2	stromal antigen 2	0.958918	6.787	14.8967	0.0018524
ENSRNOG00000010558	Ppif	peptidylprolyl isomerase F	-0.898536	7.00596	14.8387	0.00187951
ENSRNOG00000026319	Akap9	A-kinase anchoring protein 9	1.15005	7.65907	15.2867	0.00190084
ENSRNOG00000019445	Msln	mesothelin	-0.926569	6.96456	14.7084	0.00194211
ENSRNOG00000048315	Eif2ak2	eukaryotic translation initiation factor 2-alpha kinase 2	1.36186	4.71906	14.6655	0.00196324
ENSRNOG00000028992	Acan	aggrecan	1.64793	4.29689	14.3889	0.00210605
ENSRNOG00000025151	Ildr2	immunoglobulin-like domain containing receptor 2	-1.57297	4.56456	14.3891	0.0021067
ENSRNOG00000003597	Tuba4a	tubulin, alpha 4A	-0.88988	8.10739	14.3334	0.00213611
ENSRNOG00000002630	Cnot8	CCR4-NOT transcription complex, subunit 8	1.23058	5.05352	14.1857	0.00221863
ENSRNOG00000015124	Gpam	glycerol-3-phosphate acyltransferase, mitochondrial	1.1681	6.92125	14.6751	0.00227539
ENSRNOG00000017226	Slc2a4	solute carrier family 2 member 4	-0.885839	7.90537	14.0801	0.00227985
ENSRNOG00000000860	Vwa7	von Willebrand factor A domain containing 7	-1.13726	5.94242	14.1309	0.00228581
ENSRNOG00000056596	Alas1	5'-aminolevulinate synthase 1	-1.02097	9.02435	14.064	0.00229748
ENSRNOG00000020136	Tgm1	transglutaminase 1	1.71554	4.343	14.0414	0.00230681
ENSRNOG00000015085	Dmpk	DM1 protein kinase	-1.00375	7.27689	13.9435	0.00237029
ENSRNOG00000018145	Crat	carnitine O-acetyltransferase	-0.885023	6.6632	13.7476	0.00248578
ENSRNOG00000007964	Tp53inp1	tumor protein p53 inducible nuclear protein 1	1.18174	5.01475	13.7089	0.00251112
ENSRNOG00000048082	NA	NA	2.0213	3.43361	13.6562	0.00254606
ENSRNOG00000059801	Lima1	LIM domain and actin binding 1	1.08431	5.81511	13.6378	0.00255841
ENSRNOG00000000129	Phf24	PHD finger protein 24	-1.5505	4.37136	13.6321	0.00256229
ENSRNOG00000018553	Pitpnm1	phosphatidylinositol transfer protein, membrane-associated 1	-1.0757	5.30935	13.5363	0.00262777
ENSRNOG00000006646	Vopp1	VOPP1, WBP1/VOPP1 family member	1.06635	5.82364	13.4396	0.0026959
ENSRNOG00000045649	Arrdc3	arrestin domain containing 3	1.29229	4.74962	13.3727	0.00274417
ENSRNOG00000027742	Adamtsl2	ADAMTS-like 2	0.964953	5.82396	13.3561	0.00275634
ENSRNOG00000019501	Rmnd1	required for meiotic nuclear division 1 homolog	1.90227	3.73743	13.2807	0.00281225
ENSRNOG00000001859	Sdf2l1	stromal cell-derived factor 2-like 1	-1.464	4.70711	13.1569	0.00290795
ENSRNOG00000001247	Clip1	CAP-GLY domain containing linker protein 1	0.887917	5.96229	13.1099	0.00294386
ENSRNOG00000002302	Corin	corin, serine peptidase	0.958104	6.42227	12.9911	0.00303966
ENSRNOG00000022980	Sdhd	succinate dehydrogenase complex subunit D	-0.827491	8.71589	12.9184	0.00309996
ENSRNOG00000013610	Chrna5	cholinergic receptor nicotinic alpha 5 subunit	1.55282	4.43521	12.8914	0.00312373
ENSRNOG00000026941	Tril	TLR4 interactor with leucine-rich repeats	-0.866941	6.27632	12.847	0.00316063
ENSRNOG00000001259	Cux2	cut-like homeobox 2	-0.888334	5.93761	12.8258	0.00317892
ENSRNOG00000058476	Mast2	microtubule associated serine/threonine kinase 2	-0.907909	6.84855	12.7459	0.00324882
ENSRNOG00000000985	Cpsf4	cleavage and polyadenylation specific factor 4	-1.92675	2.70651	12.6684	0.00331842
ENSRNOG00000019624	Morc2	MORC family CW-type zinc finger 2	0.983301	5.6767	12.6104	0.00337157
ENSRNOG00000020385	Fads3	fatty acid desaturase 3	-0.86652	8.37652	12.576	0.00340362
ENSRNOG00000025383	Pdha1	pyruvate dehydrogenase E1 alpha 1 subunit	-1.08257	7.59732	13.0414	0.00341965
ENSRNOG00000050563	Sub1	SUB1 homolog, transcriptional regulator	1.25336	4.73988	12.5559	0.00342249
ENSRNOG00000000918	Zbed5	zinc finger, BED-type containing 5	-1.13291	5.38324	12.5258	0.00345098
ENSRNOG00000058645	Tnc	tenascin C	0.830555	7.05707	12.523	0.00345365
ENSRNOG00000003463	Srebf1	sterol regulatory element binding transcription factor 1	-0.986347	7.77207	12.5838	0.00349462
ENSRNOG00000019557	Asb18	ankyrin repeat and SOCS box-containing 18	-1.28065	4.45144	12.4593	0.00351488
ENSRNOG00000016660	Cox5b	cytochrome c oxidase subunit 5B	-0.829921	9.64938	12.3959	0.00357702
ENSRNOG00000016921	Klhl11	kelch-like family member 11	1.33169	4.35697	12.3833	0.00358956
ENSRNOG00000010697	Hadh	hydroxyacyl-CoA dehydrogenase	0.952018	6.39006	12.1532	0.00382707
ENSRNOG00000010708	Gata4	GATA binding protein 4	-0.844407	8.71029	12.0994	0.00388524
ENSRNOG00000055450	NA	NA	-2.07926	5.45006	16.1597	0.00396795
ENSRNOG00000009348	Nos3	nitric oxide synthase 3	1.97435	3.2079	11.999	0.00399653
ENSRNOG00000020742	Pcnx3	pecanex 3	-0.965015	5.95282	11.9577	0.00404333
ENSRNOG00000045775	Rnpepl1	arginyl aminopeptidase like 1	-1.03403	5.37528	11.9537	0.00404791
ENSRNOG00000008672	Chmp5	charged multivesicular body protein 5	1.07146	5.17337	11.9093	0.00409903
ENSRNOG00000007290	Atp1a2	ATPase Na+/K+ transporting subunit alpha 2	-1.19501	4.62745	11.8889	0.00412282
ENSRNOG00000008305	Sc5d	sterol-C5-desaturase	-0.948332	6.36064	11.8501	0.00416962
ENSRNOG00000036798	Dusp3	dual specificity phosphatase 3	-1.09204	5.02537	11.8414	0.00417867
ENSRNOG00000033133	Nae1	NEDD8 activating enzyme E1 subunit 1	1.06221	5.18161	11.8234	0.00420012
ENSRNOG00000016698	Rnmt	RNA (guanine-7-) methyltransferase	1.21734	4.69949	11.7953	0.00423375
ENSRNOG00000014828	Avpi1	arginine vasopressin-induced 1	-0.967036	7.44745	11.8926	0.00426056
ENSRNOG00000014170	Dbn1	drebrin 1	1.43672	5.39739	12.545	0.0043352
ENSRNOG00000004628	Dazap2	DAZ associated protein 2	-0.845259	6.78771	11.71	0.0043379
ENSRNOG00000011552	Mon1b	MON1 homolog B, secretory trafficking associated	-1.25441	4.38261	11.6146	0.00445798
ENSRNOG00000000498	Anks1a	ankyrin repeat and sterile alpha motif domain containing 1A	1.00149	6.48875	11.7128	0.00447343
ENSRNOG00000006976	Med6	mediator complex subunit 6	1.28213	4.64186	11.601	0.0044754
ENSRNOG00000013743	Sec61a1	Sec61 translocon alpha 1 subunit	-0.899933	7.58577	11.5936	0.00448617
ENSRNOG00000015541	Gnb3	G protein subunit beta 3	-1.68044	4.11976	11.5887	0.00454743
ENSRNOG00000001082	Abcb9	ATP binding cassette subfamily B member 9	-1.91767	3.75372	11.5426	0.00456697
ENSRNOG00000021177	Cox8a	cytochrome c oxidase subunit 8A	-0.834545	9.93077	11.5236	0.00457599
ENSRNOG00000017918	Iglon5	IgLON family member 5	-1.37514	4.08171	11.5045	0.00460127
ENSRNOG00000011526	Pcsk6	proprotein convertase subtilisin/kexin type 6	-1.16674	6.72226	12.5565	0.00460177
ENSRNOG00000015068	Il11ra1	interleukin 11 receptor subunit alpha 1	-0.843183	5.9794	11.4967	0.00461158
ENSRNOG00000013532	Pgam2	phosphoglycerate mutase 2	-0.812438	7.60265	11.4278	0.00470423
ENSRNOG00000014852	Fbxo30	F-box protein 30	1.11525	5.15334	11.4253	0.00470769
ENSRNOG00000021962	Fzd2	frizzled class receptor 2	-0.767339	7.87327	11.3898	0.00475628
ENSRNOG00000024120	Rxfp1	relaxin family peptide receptor 1	-0.893322	5.99355	11.3482	0.00481386
ENSRNOG00000018775	Cystm1	cysteine-rich transmembrane module containing 1	-0.885042	6.45784	11.2521	0.0049503
ENSRNOG00000014656	Cox8b	cytochrome c oxidase, subunit VIIIb	-0.824198	8.80716	11.2161	0.0050026
ENSRNOG00000012378	Dbnl	drebrin-like	-0.868772	7.61169	11.1668	0.00507657
ENSRNOG00000006738	Fbxo32	F-box protein 32	0.921682	6.53388	11.0718	0.00521994
ENSRNOG00000002828	Tob1	transducer of ErbB-2.1	-0.873765	6.8406	11.0651	0.00522877
ENSRNOG00000002585	Cul4b	cullin 4B	1.09915	5.47052	11.017	0.00530468
ENSRNOG00000010855	Mrpl57	mitochondrial ribosomal protein L57	-0.938039	5.41814	10.994	0.00533936
ENSRNOG00000020438	Prpf38b	pre-mRNA processing factor 38B	0.794898	6.22461	10.9763	0.00536735
ENSRNOG00000001611	Rpl24	ribosomal protein L24	-0.860287	7.08039	10.9634	0.00538781
ENSRNOG00000061270	Git1	GIT ArfGAP 1	-0.86576	6.48173	10.9524	0.00540543
ENSRNOG00000058094	NA	NA	1.31353	4.47607	10.8827	0.00551804
ENSRNOG00000011029	Sec11a	SEC11 homolog A, signal peptidase complex subunit	0.877591	6.26525	10.8523	0.00556801
ENSRNOG00000023605	Ncbp1	nuclear cap binding protein subunit 1	0.817067	6.24414	10.8514	0.00556956
ENSRNOG00000024336	Senp6	SUMO specific peptidase 6	0.81987	5.8916	10.8253	0.0056128
ENSRNOG00000042620	Marveld1	MARVEL domain containing 1	-1.69577	2.49848	10.8182	0.00562469
ENSRNOG00000001169	Slc37a1	solute carrier family 37 member 1	-1.30805	4.80545	10.8265	0.00562551
ENSRNOG00000020792	Etv4	ets variant 4	-1.53852	3.70212	10.7818	0.00568608
ENSRNOG00000019934	Paip2	poly(A) binding protein interacting protein 2	0.993416	5.41472	10.7465	0.00574618
ENSRNOG00000015320	Atp5mc2	ATP synthase membrane subunit c locus 2	-0.772918	8.63323	10.7283	0.0057774
ENSRNOG00000013376	Mvd	mevalonate diphosphate decarboxylase	-0.885853	5.55111	10.6702	0.00587869
ENSRNOG00000012280	Ptx3	pentraxin 3	0.832109	5.74839	10.6274	0.00595458
ENSRNOG00000000122	Ak2	adenylate kinase 2	-0.862281	6.05299	10.6266	0.00595598
ENSRNOG00000014597	Irs1	insulin receptor substrate 1	-0.748059	6.50764	10.5937	0.0060152
ENSRNOG00000001136	Pebp1	phosphatidylethanolamine binding protein 1	-0.729233	9.18263	10.572	0.00605459
ENSRNOG00000021110	Mllt11	MLLT11, transcription factor 7 cofactor	-1.59611	5.10384	11.8216	0.0060665
ENSRNOG00000047605	Ptprk	protein tyrosine phosphatase, receptor type, K	0.940444	7.06798	10.6846	0.00607282
ENSRNOG00000009726	Grip2	glutamate receptor interacting protein 2	-1.77769	3.89688	10.6347	0.00608158
ENSRNOG00000007235	Atp5mc1	ATP synthase membrane subunit c locus 1	-0.820222	8.11591	10.5354	0.00612165
ENSRNOG00000016055	Fkrp	fukutin related protein	-1.17251	4.72491	10.5257	0.00613951
ENSRNOG00000029360	Serinc1	serine incorporator 1	0.727245	8.76136	10.5042	0.0061794
ENSRNOG00000006652	Ddx1	DEAD-box helicase 1	0.771882	6.79905	10.4756	0.00623306
ENSRNOG00000017311	Me3	malic enzyme 3	-0.843802	5.82317	10.4747	0.00623466
ENSRNOG00000009951	Aif1l	allograft inflammatory factor 1-like	-0.874417	6.67758	10.4588	0.0062664
ENSRNOG00000019851	Cox6a2	cytochrome c oxidase subunit 6A2	-0.903566	10.9634	10.4569	0.00626999
ENSRNOG00000046211	Fbxw4	F-box and WD repeat domain containing 4	-1.65144	2.70753	10.4151	0.00634823
ENSRNOG00000017854	Ucp2	uncoupling protein 2	-0.790611	6.33986	10.4144	0.00634954
ENSRNOG00000014745	NA	NA	-1.16592	5.27643	10.4098	0.00650428
ENSRNOG00000019957	Lrig2	leucine-rich repeats and immunoglobulin-like domains 2	1.08893	5.14831	10.3227	0.00652887
ENSRNOG00000019361	Inpp5j	inositol polyphosphate-5-phosphatase J	-0.80849	5.76783	10.3166	0.006541
ENSRNOG00000025793	Usp31	ubiquitin specific peptidase 31	-1.56497	3.56614	10.2826	0.00660906
ENSRNOG00000004003	Dusp10	dual specificity phosphatase 10	1.16203	4.80722	10.2772	0.00662007
ENSRNOG00000046005	Scd2	stearoyl-Coenzyme A desaturase 2	-1.27113	9.80242	11.9339	0.0066821
ENSRNOG00000009078	Mrpl37	mitochondrial ribosomal protein L37	-0.765138	6.444	10.2295	0.00671718
ENSRNOG00000048389	NA	NA	-1.25891	4.18329	10.2164	0.00674422
ENSRNOG00000009935	Xpo1	exportin 1	0.766641	7.18766	10.2068	0.00676391
ENSRNOG00000003759	Galc	galactosylceramidase	-1.66784	2.3908	10.2008	0.00677643
ENSRNOG00000033893	Cacna1h	calcium voltage-gated channel subunit alpha1 H	-0.73558	7.66505	10.1789	0.00682204
ENSRNOG00000051952	Tes	testin LIM domain protein	1.56876	3.60516	10.1787	0.00682238
ENSRNOG00000057676	Polr2m	RNA polymerase II subunit M	0.787939	8.88319	10.1367	0.00691103
ENSRNOG00000020696	Pmvk	phosphomevalonate kinase	-1.10927	5.24017	10.1374	0.00691108
ENSRNOG00000011237	Zc3h13	zinc finger CCCH type containing 13	0.899107	5.81681	10.1111	0.00696551
ENSRNOG00000020679	Icam1	intercellular adhesion molecule 1	0.794867	5.94447	10.0998	0.0069898
ENSRNOG00000056765	Rpl10	ribosomal protein L10	-0.812969	7.05096	10.0809	0.00703069
ENSRNOG00000020763	Snrnp70	small nuclear ribonucleoprotein U1 subunit 70	0.752982	7.44718	10.0559	0.00708498
ENSRNOG00000029592	Srsf11	serine and arginine rich splicing factor 11	0.748074	6.19826	10.0166	0.00717137
ENSRNOG00000016374	Fgfr2	fibroblast growth factor receptor 2	-1.19614	4.40927	9.99137	0.0072276
ENSRNOG00000021057	Osbp	oxysterol binding protein	0.787917	6.60998	9.89138	0.00745524
ENSRNOG00000024907	Tnrc6b	trinucleotide repeat containing 6B	-0.734471	6.5647	9.88305	0.00747456
ENSRNOG00000014179	Rps2	ribosomal protein S2	-1.03641	4.94467	9.88254	0.00747576
ENSRNOG00000010259	Esrrb	estrogen-related receptor beta	-1.5072	3.71451	9.87373	0.00749626
ENSRNOG00000015260	Lpar3	lysophosphatidic acid receptor 3	-1.2596	4.29052	9.84848	0.00755542
ENSRNOG00000053122	Scn1a	sodium voltage-gated channel alpha subunit 1	-1.82128	3.3083	9.82709	0.00760597
ENSRNOG00000003127	Spryd4	SPRY domain containing 4	-1.05874	4.78001	9.82466	0.00761173
ENSRNOG00000003864	Gipc1	GIPC PDZ domain containing family, member 1	-0.775564	6.09638	9.80678	0.00765433
ENSRNOG00000013069	Sapcd2	suppressor APC domain containing 2	-1.6019	2.98376	9.77552	0.00772943
ENSRNOG00000027736	Cnn1	calponin 1	-0.801674	6.7737	9.74126	0.00781275
ENSRNOG00000052445	NA	NA	1.37466	4.30137	9.71387	0.00788011
ENSRNOG00000030055	Vamp3	vesicle-associated membrane protein 3	0.89267	5.3557	9.71095	0.00788733
ENSRNOG00000025926	Heatr5b	HEAT repeat containing 5B	0.888297	5.73681	9.68688	0.00794714
ENSRNOG00000042333	Dnal1	dynein, axonemal, light chain 1	-1.72512	3.02172	9.64682	0.00804785
ENSRNOG00000052802	Aldoa	aldolase, fructose-bisphosphate A	-0.738253	10.9665	9.62978	0.00809116
ENSRNOG00000012343	Pdp2	pyruvate dehyrogenase phosphatase catalytic subunit 2	-0.963039	5.47975	9.6154	0.00812788
ENSRNOG00000028884	Atp5mg	ATP synthase membrane subunit g	-0.741852	8.76066	9.60827	0.00814617
ENSRNOG00000026691	Coq4	coenzyme Q4	-1.9239	3.18091	9.60579	0.00815434
ENSRNOG00000054140	Myl6l	myosin, light polypeptide 6, alkali, smooth muscle and non-muscle-like	0.752801	8.93808	9.57501	0.00823213
ENSRNOG00000016837	Ckm	creatine kinase, M-type	-0.734626	10.8942	9.56789	0.00825066
ENSRNOG00000029212	Vcan	versican	0.719725	7.82193	9.53682	0.00833211
ENSRNOG00000021440	Pptc7	PTC7 protein phosphatase homolog	-1.00719	5.47421	9.53598	0.00833615
ENSRNOG00000007769	2022-03-02	membrane associated ring-CH-type finger 2	-1.45814	4.51347	9.82315	0.00834483
ENSRNOG00000021156	Vegfb	vascular endothelial growth factor B	-0.862693	5.48176	9.46101	0.00853478
ENSRNOG00000060098	Ptms	parathymosin	0.723366	7.49797	9.46069	0.00853567
ENSRNOG00000009522	Adra1a	adrenoceptor alpha 1A	-1.34495	5.29303	10.2164	0.0085399
ENSRNOG00000017707	Abi2	abl-interactor 2	-0.962944	5.0682	9.45569	0.00854924
ENSRNOG00000001629	Wrb	tryptophan rich basic protein	1.61351	3.43935	9.41647	0.00865653
ENSRNOG00000050857	Fut10	fucosyltransferase 10	1.63734	2.58141	9.38772	0.00873619
ENSRNOG00000009891	Pcf11	PCF11 cleavage and polyadenylation factor subunit	1.3237	4.91992	9.6125	0.00873863
ENSRNOG00000004500	Myc	MYC proto-oncogene, bHLH transcription factor	1.1684	4.51681	9.38144	0.00875372
ENSRNOG00000054890	Flna	filamin A	0.896789	10.3726	9.44275	0.00875855
ENSRNOG00000019670	Wdr3	WD repeat domain 3	0.795018	5.68412	9.36866	0.00878946
ENSRNOG00000000098	Rnf115	ring finger protein 115	-0.94787	5.87131	9.42834	0.00879844
ENSRNOG00000016551	Bcl2l11	BCL2 like 11	1.9427	3.33677	9.36821	0.00880982
ENSRNOG00000047931	Tmsb4x	thymosin beta 4, X-linked	0.874404	7.13711	9.42554	0.00887792
ENSRNOG00000023541	Ahctf1	AT hook containing transcription factor 1	0.746667	6.48034	9.31086	0.00895334
ENSRNOG00000005291	Slc38a1	solute carrier family 38, member 1	-0.775188	7.2406	9.30558	0.00896848
ENSRNOG00000014690	Pigt	phosphatidylinositol glycan anchor biosynthesis, class T	-0.702343	6.76905	9.24524	0.00914373
ENSRNOG00000004980	Rangrf	RAN guanine nucleotide release factor	-1.11371	4.57569	9.24281	0.00915086
ENSRNOG00000019949	Mrps12	mitochondrial ribosomal protein S12	-0.867465	5.71932	9.22088	0.00921559
ENSRNOG00000052513	Wapl	WAPL cohesin release factor	0.911357	5.46567	9.21369	0.00923692
ENSRNOG00000020923	Tuft1	tuftelin 1	-1.6495	2.96877	9.20809	0.00925358
ENSRNOG00000014049	Riok1	RIO kinase 1	1.46746	3.78119	9.20199	0.00927177
ENSRNOG00000014678	Fzd5	frizzled class receptor 5	-0.777347	5.72724	9.19592	0.0092899
ENSRNOG00000012482	Ndrg4	NDRG family member 4	-0.727737	8.75525	9.13217	0.00948286
ENSRNOG00000002418	Tgfb2	transforming growth factor, beta 2	0.67976	7.13586	9.10748	0.00955885
ENSRNOG00000005133	Mapt	microtubule-associated protein tau	-1.74415	3.16108	9.10469	0.00956749
ENSRNOG00000012060	Gucy1b1	guanylate cyclase 1 soluble subunit beta 1	0.879972	5.50546	9.07658	0.00965495
ENSRNOG00000015642	Pabpc4	poly(A) binding protein, cytoplasmic 4	-0.708677	6.23207	9.00328	0.00988742
ENSRNOG00000045636	Fasn	fatty acid synthase	-0.818166	10.6157	8.99649	0.00990931
ENSRNOG00000000476	Zbtb22	zinc finger and BTB domain containing 22	-1.23893	4.11097	8.97892	0.00996614
ENSRNOG00000011441	Tpd52	tumor protein D52	1.41478	3.76148	8.97135	0.00999074
ENSRNOG00000049232	Tcf7l2	transcription factor 7 like 2	1.25829	4.45303	8.97083	0.00999242
ENSRNOG00000001304	Bcr	BCR, RhoGEF and GTPase activating protein	-0.798239	6.10463	8.96709	0.0100046
ENSRNOG00000018991	Gsn	gelsolin	-0.868763	8.3054	9.09632	0.0100229
ENSRNOG00000021437	NA	NA	-0.751199	11.2458	8.95896	0.0100311
ENSRNOG00000001135	Wsb2	WD repeat and SOCS box-containing 2	-0.767751	5.763	8.95129	0.0100563
ENSRNOG00000012094	Ltbp2	latent transforming growth factor beta binding protein 2	-0.903497	7.70655	9.20702	0.0100871
ENSRNOG00000017119	Ciao2a	cytosolic iron-sulfur assembly component 2A	-0.839805	5.45009	8.87438	0.0103122
ENSRNOG00000002781	Kdsr	3-ketodihydrosphingosine reductase	1.05128	4.66077	8.84677	0.0104059
ENSRNOG00000016163	Slc1a3	solute carrier family 1 member 3	-0.83268	6.82411	8.87359	0.0104073
ENSRNOG00000003018	Olfml2b	olfactomedin-like 2B	0.718207	7.5589	8.84477	0.0104127
ENSRNOG00000008336	Tnfrsf11b	TNF receptor superfamily member 11B	1.16979	5.10644	8.90089	0.0105269
ENSRNOG00000020308	Ech1	enoyl-CoA hydratase 1	0.800966	7.42647	8.79956	0.0105896
ENSRNOG00000005124	Plekhh2	pleckstrin homology, MyTH4 and FERM domain containing H2	-1.45794	3.66983	8.77375	0.0106586
ENSRNOG00000006077	Snx5	sorting nexin 5	1.18049	5.04608	8.84849	0.0106738
ENSRNOG00000043377	Fdps	farnesyl diphosphate synthase	-0.910879	8.39267	9.03226	0.0107278
ENSRNOG00000028113	Whamm	WAS protein homolog associated with actin, golgi membranes and microtubules	1.22829	4.18423	8.74841	0.0107479
ENSRNOG00000002036	Paxbp1	PAX3 and PAX7 binding protein 1	1.227	4.59043	8.74844	0.0107499
ENSRNOG00000026754	Usp47	ubiquitin specific peptidase 47	0.708765	7.59596	8.74682	0.0107536
ENSRNOG00000014727	Fahd1	fumarylacetoacetate hydrolase domain containing 1	-0.747012	5.99502	8.73874	0.0107822
ENSRNOG00000059061	Uqcr10	ubiquinol-cytochrome c reductase, complex III subunit X	-0.774562	9.3947	8.70727	0.0108948
ENSRNOG00000055936	Trnp1	TMF1-regulated nuclear protein 1	-1.505	2.62155	8.66849	0.0110354
ENSRNOG00000006204	Slc30a3	solute carrier family 30 member 3	-1.00628	4.79789	8.65836	0.0110725
ENSRNOG00000014900	Crem	cAMP responsive element modulator	1.69351	3.25585	8.64502	0.0111215
ENSRNOG00000012162	Mpdu1	mannose-P-dolichol utilization defect 1	-0.755784	5.85437	8.59681	0.0113009
ENSRNOG00000023972	Col4a2	collagen type IV alpha 2 chain	-0.780671	12.0845	8.59577	0.0113048
ENSRNOG00000008533	Ago2	argonaute 2, RISC catalytic component	-0.661114	7.00677	8.5902	0.0113258
ENSRNOG00000014999	Tnpo1	transportin 1	0.689239	7.51769	8.58726	0.0113369
ENSRNOG00000011024	Zdhhc20	zinc finger, DHHC-type containing 20	1.10499	4.30253	8.57091	0.0113987
ENSRNOG00000007673	Ppig	peptidylprolyl isomerase G	0.835269	5.80691	8.5601	0.0114398
ENSRNOG00000011586	Ccnl1	cyclin L1	1.42764	3.6231	8.5586	0.0114455
ENSRNOG00000031721	Dnajc30	DnaJ heat shock protein family (Hsp40) member C30	-1.42824	3.46375	8.53018	0.0115544
ENSRNOG00000011921	Dusp4	dual specificity phosphatase 4	-0.929297	6.27724	8.7744	0.0115566
ENSRNOG00000017446	Ndufs8	NADH:ubiquinone oxidoreductase core subunit S8	-0.676189	8.33599	8.52904	0.0115588
ENSRNOG00000010154	Zc3hc1	zinc finger, C3HC-type containing 1	0.95248	5.02071	8.4969	0.0116835
ENSRNOG00000000495	Uhrf1bp1	UHRF1 binding protein 1	-0.916814	5.17112	8.49574	0.011688
ENSRNOG00000030285	Epha3	Eph receptor A3	0.956873	4.99451	8.49126	0.0117055
ENSRNOG00000020922	Hspb6	heat shock protein family B (small) member 6	-0.771927	9.26184	8.469	0.0117952
ENSRNOG00000008697	Nov	nephroblastoma overexpressed	0.687869	7.81895	8.46545	0.011807
ENSRNOG00000012469	Ints14	integrator complex subunit 14	1.21113	4.59939	8.4642	0.0118141
ENSRNOG00000050655	P4ha1	prolyl 4-hydroxylase subunit alpha 1	0.713784	7.20089	8.46047	0.0118267
ENSRNOG00000060956	NA	NA	1.02371	5.00961	8.45997	0.0118287
ENSRNOG00000018232	Srf	serum response factor	-0.66286	6.65686	8.44625	0.0118831
ENSRNOG00000013386	Psmb5	proteasome subunit beta 5	-0.653929	8.21988	8.44427	0.011891
ENSRNOG00000011175	Hnrnpa2b1	heterogeneous nuclear ribonucleoprotein A2/B1	0.667311	6.77569	8.42328	0.011975
ENSRNOG00000006670	Rai2	retinoic acid induced 2	-1.29952	3.88131	8.41444	0.0120106
ENSRNOG00000007515	Kif3a	kinesin family member 3a	1.114	4.68239	8.40938	0.012031
ENSRNOG00000008965	Socs2	suppressor of cytokine signaling 2	0.947605	4.86483	8.40897	0.0120327
ENSRNOG00000013798	Fnbp1l	formin binding protein 1-like	1.45237	3.48244	8.40499	0.0120487
ENSRNOG00000047300	Bdkrb2	bradykinin receptor B2	-1.48118	4.25746	8.64163	0.012053
ENSRNOG00000028047	Mecr	mitochondrial trans-2-enoyl-CoA reductase	-1.11201	4.41888	8.4021	0.0120604
ENSRNOG00000016905	Hmg20a	high mobility group 20A	0.913693	5.25312	8.37185	0.0121837
ENSRNOG00000008758	Tspan18	tetraspanin 18	0.75856	6.54136	8.35636	0.0122473
ENSRNOG00000018411	Pold3	DNA polymerase delta 3, accessory subunit	1.26622	3.89485	8.35565	0.0122503
ENSRNOG00000002529	Rap2c	RAP2C, member of RAS oncogene family	1.67198	3.00147	8.32794	0.0123652
ENSRNOG00000059968	Jak2	Janus kinase 2	1.07199	4.51985	8.32516	0.0123768
ENSRNOG00000059857	Rnd1	Rho family GTPase 1	-0.86225	6.16348	8.37547	0.0124243
ENSRNOG00000027520	Pls3	plastin 3	0.955412	6.89378	8.77782	0.0125146
ENSRNOG00000025167	Sema4b	semaphorin 4B	0.750249	6.52483	8.282	0.0125585
ENSRNOG00000010593	Ctnnal1	catenin alpha-like 1	0.678588	6.45518	8.22446	0.0128055
ENSRNOG00000014836	Ralgapb	Ral GTPase activating protein non-catalytic beta subunit	0.736767	6.20285	8.21777	0.0128346
ENSRNOG00000027030	Adm	adrenomedullin	1.1207	4.20378	8.20799	0.0128773
ENSRNOG00000016224	Meak7	MTOR associated protein, eak-7 homolog	-1.57488	2.83355	8.18769	0.0129664
ENSRNOG00000012874	Rgma	repulsive guidance molecule BMP co-receptor a	0.829228	6.89304	8.22545	0.0131446
ENSRNOG00000009470	Flnb	filamin B	1.31386	7.10468	10.1553	0.0131557
ENSRNOG00000020138	Slc4a3	solute carrier family 4 member 3	-1.17434	6.98798	9.59274	0.013243
ENSRNOG00000050570	Nrbp1	nuclear receptor binding protein 1	0.77704	6.39494	8.12287	0.013258
ENSRNOG00000008626	Manea	mannosidase, endo-alpha	1.278	4.10052	8.12065	0.0132657
ENSRNOG00000007033	Sorcs2	sortilin-related VPS10 domain containing receptor 2	1.09679	4.99503	8.12047	0.0132962
ENSRNOG00000052721	Kdm6a	lysine demethylase 6A	0.842749	5.49013	8.11195	0.0133051
ENSRNOG00000020601	Hmg20b	high mobility group 20 B	-0.712604	5.85541	8.11082	0.0133102
ENSRNOG00000029042	ND6	NADH dehydrogenase subunit 6	1.39718	6.72861	10.3172	0.0133378
ENSRNOG00000016833	Ide	insulin degrading enzyme	-0.693752	7.10376	8.08579	0.0134245
ENSRNOG00000046357	Adh4	alcohol dehydrogenase 4 (class II), pi polypeptide	0.693211	6.22617	8.0565	0.0135596
ENSRNOG00000010872	Ckb	creatine kinase B	-0.858743	9.28803	8.26773	0.0136016
ENSRNOG00000009892	Adamts15	ADAM metallopeptidase with thrombospondin type 1 motif, 15	-0.961094	5.04941	8.04669	0.0136053
ENSRNOG00000015869	Pccb	propionyl-CoA carboxylase subunit beta	-0.641671	7.41676	8.03883	0.013642
ENSRNOG00000016665	Tpra1	transmembrane protein adipocyte associated 1	-0.899999	5.43171	8.00391	0.0138063
ENSRNOG00000012307	Mybpc3	myosin binding protein C, cardiac	-0.707947	11.7993	7.99995	0.0138251
ENSRNOG00000047185	NA	NA	-0.670237	6.23585	7.99926	0.0138284
ENSRNOG00000022727	Tmem127	transmembrane protein 127	-1.24963	3.88147	7.98451	0.0138986
ENSRNOG00000020994	Slc25a39	solute carrier family 25, member 39	-0.986262	4.76146	7.9844	0.0138992
ENSRNOG00000037446	Pxmp2	peroxisomal membrane protein 2	-1.33621	3.73196	7.9371	0.0141273
ENSRNOG00000020322	Asb1	ankyrin repeat and SOCS box-containing 1	-1.65807	2.9755	7.92694	0.0141768
ENSRNOG00000032258	Swt1	SWT1 RNA endoribonuclease homolog	1.46605	3.48587	7.91126	0.0142537
ENSRNOG00000020905	Hdac5	histone deacetylase 5	-0.712505	7.46359	7.89784	0.0143199
ENSRNOG00000007998	Ssb	Sjogren syndrome antigen B	0.685214	6.08438	7.88033	0.0144068
ENSRNOG00000008156	Tgs1	trimethylguanosine synthase 1	1.22974	4.16426	7.87973	0.0144098
ENSRNOG00000021808	Tecr	trans-2,3-enoyl-CoA reductase	-0.627073	7.22517	7.87624	0.0144272
ENSRNOG00000061876	Iffo2	intermediate filament family orphan 2	-0.662837	6.44232	7.8717	0.0144499
ENSRNOG00000029043	Zfp84	zinc finger protein 84	0.957346	4.64768	7.86814	0.0144677
ENSRNOG00000005061	Dlst	dihydrolipoamide S-succinyltransferase	-0.643676	8.79158	7.86638	0.0144764
ENSRNOG00000018659	Csf1	colony stimulating factor 1	0.808935	6.12919	7.86115	0.0145278
ENSRNOG00000004479	Aurka	aurora kinase A	-1.30908	3.85539	7.83606	0.0146292
ENSRNOG00000012862	Spsb4	splA/ryanodine receptor domain and SOCS box containing 4	-1.03406	4.44725	7.82881	0.014666
ENSRNOG00000001404	Agfg2	ArfGAP with FG repeats 2	-0.826259	5.54155	7.79808	0.0148233
ENSRNOG00000018865	Adamts12	ADAM metallopeptidase with thrombospondin type 1 motif, 12	0.755415	6.49381	7.79542	0.0148395
ENSRNOG00000006931	Eepd1	endonuclease/exonuclease/phosphatase family domain containing 1	-0.982276	4.85753	7.78814	0.0148746
ENSRNOG00000010233	Cald1	caldesmon 1	0.672124	7.91346	7.78034	0.014915
ENSRNOG00000042962	Pdss2	decaprenyl diphosphate synthase subunit 2	-0.968141	4.63439	7.7644	0.0149979
ENSRNOG00000010992	Hspb3	heat shock protein family B (small) member 3	-1.13233	6.86252	9.03783	0.01502
ENSRNOG00000004131	Pkn1	protein kinase N1	-0.669758	6.45883	7.76	0.0150209
ENSRNOG00000019326	Cfdp1	craniofacial development protein 1	1.07722	4.23799	7.75817	0.0150304
ENSRNOG00000056118	Cic	capicua transcriptional repressor	-0.639977	6.82435	7.75751	0.0150339
ENSRNOG00000004861	Itga4	integrin subunit alpha 4	0.927255	5.08197	7.70217	0.0153268
ENSRNOG00000013714	Snrpd1	small nuclear ribonucleoprotein D1 polypeptide	1.44332	2.75203	7.69221	0.0153802
ENSRNOG00000045728	NA	NA	0.68329	6.57272	7.68925	0.0153962
ENSRNOG00000020005	Map2k2	mitogen activated protein kinase kinase 2	-0.668154	6.62389	7.66621	0.0155207
ENSRNOG00000001516	Rapgef4	Rap guanine nucleotide exchange factor 4	-1.38561	2.33657	7.66443	0.0155304
ENSRNOG00000002292	Hnrnpd	heterogeneous nuclear ribonucleoprotein D	0.624264	7.13536	7.6521	0.0155976
ENSRNOG00000001108	N4bp2l2	NEDD4 binding protein 2-like 2	0.903391	5.17885	7.65191	0.0155986
ENSRNOG00000015655	Ptgfrn	prostaglandin F2 receptor inhibitor	-0.635312	6.68317	7.64328	0.0156458
ENSRNOG00000020700	Rnaseh2c	ribonuclease H2, subunit C	-1.01378	4.45747	7.64022	0.0156626
ENSRNOG00000057384	Nfatc2ip	nuclear factor of activated T-cells 2 interacting protein	1.31263	3.74311	7.61554	0.0157988
ENSRNOG00000019987	Scand1	SCAN domain-containing 1	-0.620861	7.11581	7.61435	0.0158054
ENSRNOG00000009063	Dnajc15	DnaJ heat shock protein family (Hsp40) member C15	-0.710636	6.23292	7.60949	0.0158323
ENSRNOG00000011167	Wdhd1	WD repeat and HMG-box DNA binding protein 1	1.47624	3.67618	7.60632	0.01585
ENSRNOG00000010068	Plpp7	phospholipid phosphatase 7 (inactive)	-1.08119	4.48335	7.60242	0.0158717
ENSRNOG00000029726	Gstm1	glutathione S-transferase mu 1	1.50901	4.15822	7.79797	0.0158954
ENSRNOG00000018946	Trim33	tripartite motif-containing 33	0.826135	5.44703	7.59136	0.0159335
ENSRNOG00000025868	Klhl33	kelch-like family member 33	1.58655	3.65588	7.59136	0.0159361
ENSRNOG00000010777	Tox	thymocyte selection-associated high mobility group box	1.2191	4.30363	7.58863	0.0159514
ENSRNOG00000031769	Chchd7	coiled-coil-helix-coiled-coil-helix domain containing 7	1.52886	2.95932	7.57922	0.0160017
ENSRNOG00000016541	Enc1	ectodermal-neural cortex 1	-0.634554	6.97283	7.54847	0.0161758
ENSRNOG00000015082	Nlrp10	NLR family, pyrin domain containing 10	-1.57792	2.48017	7.54639	0.0161877
ENSRNOG00000015816	Bbs7	Bardet-Biedl syndrome 7	1.58033	3.79589	7.56546	0.0163241
ENSRNOG00000017117	Ybx2	Y box binding protein 2	1.54819	3.07047	7.51146	0.0163884
ENSRNOG00000011887	RGD1307929	similar to CG14967-PA	-0.712307	6.59646	7.51046	0.0163942
ENSRNOG00000017552	Mrpl34	mitochondrial ribosomal protein L34	-0.747682	5.5375	7.50394	0.016432
ENSRNOG00000020244	Perm1	PPARGC1 and ESRR induced regulator, muscle 1	-0.720088	6.12819	7.50021	0.0164537
ENSRNOG00000006094	Cd44	CD44 molecule (Indian blood group)	0.9359	5.64115	7.59224	0.0164706
ENSRNOG00000013562	Ndfip1	Nedd4 family interacting protein 1	0.615511	7.10147	7.48624	0.0165351
ENSRNOG00000017272	Mrps27	mitochondrial ribosomal protein S27	-0.702388	5.90365	7.46922	0.016635
ENSRNOG00000007541	Fhl3	four and a half LIM domains 3	-1.18973	4.53983	7.51104	0.016638
ENSRNOG00000018342	Ctif	cap binding complex dependent translation initiation factor	-0.77402	5.7106	7.46725	0.0166466
ENSRNOG00000012721	Ednra	endothelin receptor type A	0.735979	7.55602	7.46858	0.0166657
ENSRNOG00000052745	Met	MET proto-oncogene, receptor tyrosine kinase	1.57958	3.19454	7.4574	0.0167047
ENSRNOG00000045854	Zfp277	zinc finger protein 277	1.36528	3.57233	7.45314	0.01673
ENSRNOG00000010566	Cep44	centrosomal protein 44	1.4146	2.42767	7.45111	0.016742
ENSRNOG00000042516	NA	NA	1.52594	3.26745	7.4457	0.0167742
ENSRNOG00000047781	Slc25a23	solute carrier family 25 member 23	-1.02339	4.92991	7.44331	0.016791
ENSRNOG00000009197	Asb4	ankyrin repeat and SOCS box-containing 4	-1.25286	5.05052	7.92656	0.0167998
ENSRNOG00000002708	Phf8	PHD finger protein 8	0.997626	4.60985	7.41403	0.0169637
ENSRNOG00000020068	Ndufaf3	NADH:ubiquinone oxidoreductase complex assembly factor 3	-0.634096	6.43302	7.39879	0.0170558
ENSRNOG00000005406	Clint1	clathrin interactor 1	0.748133	5.84622	7.39003	0.017109
ENSRNOG00000061213	Mrps36	mitochondrial ribosomal protein S36	-0.790382	5.3273	7.38743	0.0171248
ENSRNOG00000009421	Ivd	isovaleryl-CoA dehydrogenase	-0.900832	7.44062	7.86345	0.017147
ENSRNOG00000014450	Shprh	SNF2 histone linker PHD RING helicase	0.891956	4.95778	7.37242	0.0172165
ENSRNOG00000013773	Secisbp2	SECIS binding protein 2	0.992516	4.64692	7.37199	0.0172192
ENSRNOG00000017243	Bnip3	BCL2 interacting protein 3	-1.42745	3.59917	7.34684	0.0173742
ENSRNOG00000046468	Ptgfr	prostaglandin F receptor	-0.623794	7.54714	7.33963	0.0174189
ENSRNOG00000011407	Prag1	PEAK1 related kinase activating pseudokinase 1	-1.26023	5.9047	8.72034	0.0174256
ENSRNOG00000013271	Ireb2	iron responsive element binding protein 2	0.631961	6.82529	7.33814	0.0174281
ENSRNOG00000002216	Srd5a3	steroid 5 alpha-reductase 3	-0.885605	4.78362	7.3373	0.0174333
ENSRNOG00000017684	Fbxl22	F-box and leucine-rich repeat protein 22	-0.630739	8.70503	7.32769	0.0174932
ENSRNOG00000056907	Nipbl	NIPBL, cohesin loading factor	0.677425	6.56084	7.32719	0.0174963
ENSRNOG00000006604	Thy1	Thy-1 cell surface antigen	1.43127	3.21373	7.31508	0.0175722
ENSRNOG00000021338	Tmem132a	transmembrane protein 132A	-0.625514	7.71807	7.31131	0.0175958
ENSRNOG00000012536	Sgms1	sphingomyelin synthase 1	-0.763549	5.46862	7.30999	0.0176042
ENSRNOG00000009889	Pgm1	phosphoglucomutase 1	-0.645963	8.64681	7.30847	0.0176137
ENSRNOG00000024213	Golim4	golgi integral membrane protein 4	0.669061	5.92159	7.30818	0.0176156
ENSRNOG00000017251	Ik	IK cytokine	0.604257	7.26497	7.30271	0.01765
ENSRNOG00000021166	Ecm1	extracellular matrix protein 1	-0.639214	8.96539	7.28899	0.0177368
ENSRNOG00000006939	Ndufa7	NADH:ubiquinone oxidoreductase subunit A7	-0.623556	8.2423	7.28217	0.0177802
ENSRNOG00000009184	Foxp1	forkhead box P1	0.944645	4.83871	7.28204	0.017781
ENSRNOG00000005902	Ccdc34	coiled-coil domain containing 34	1.46995	2.97643	7.27576	0.017821
ENSRNOG00000000852	Prrc2a	proline-rich coiled-coil 2A	-0.628343	9.40981	7.26827	0.0178689
ENSRNOG00000007801	R3hdm2	R3H domain containing 2	-0.674548	6.2373	7.26185	0.0179101
ENSRNOG00000014065	Zfp653	zinc finger protein 653	-1.84863	3.37781	7.44385	0.0179254
ENSRNOG00000006118	Klf10	Kruppel-like factor 10	0.897035	5.13275	7.25624	0.0179461
ENSRNOG00000002746	Fstl1	follistatin-like 1	0.705853	9.2793	7.2538	0.0179618
ENSRNOG00000011751	Ncdn	neurochondrin	-0.778442	5.39749	7.248	0.0179992
ENSRNOG00000047611	Top1	DNA topoisomerase I	1.01936	4.39479	7.24799	0.0179992
ENSRNOG00000013992	Arfrp1	ADP-ribosylation factor related protein 1	1.05903	4.29622	7.24328	0.0180297
ENSRNOG00000057186	Kctd5	potassium channel tetramerization domain containing 5	1.14323	4.06322	7.23511	0.0180826
ENSRNOG00000017728	Edrf1	erythroid differentiation regulatory factor 1	1.03287	4.61983	7.22866	0.0181245
ENSRNOG00000003148	Timp2	TIMP metallopeptidase inhibitor 2	0.823105	8.15245	7.41205	0.0182191
ENSRNOG00000006076	Steap2	STEAP2 metalloreductase	-0.969802	4.96992	7.20995	0.0182468
ENSRNOG00000060008	Cog7	component of oligomeric golgi complex 7	-0.840957	5.17695	7.20621	0.0182713
ENSRNOG00000023334	Parp14	poly (ADP-ribose) polymerase family, member 14	1.09287	5.24416	7.41014	0.0182751
ENSRNOG00000019698	Ssbp4	single stranded DNA binding protein 4	-0.938319	4.62479	7.20526	0.0182776
ENSRNOG00000006653	Slc38a4	solute carrier family 38, member 4	1.27366	4.27195	7.22153	0.0184312
ENSRNOG00000012865	Parp3	poly (ADP-ribose) polymerase family, member 3	-0.625742	6.55217	7.18125	0.0184361
ENSRNOG00000021081	Vps72	vacuolar protein sorting 72 homolog	0.8372	5.06963	7.17884	0.0184522
ENSRNOG00000026435	Arid3a	AT-rich interaction domain 3A	-1.32851	2.24726	7.15519	0.0186101
ENSRNOG00000016961	Rps27	ribosomal protein S27	-0.985588	5.57851	7.36128	0.0186742
ENSRNOG00000011677	Slc39a10	solute carrier family 39 member 10	0.958559	4.4364	7.13714	0.0187317
ENSRNOG00000014674	Exosc9	exosome component 9	0.979143	5.04275	7.13709	0.0187348
ENSRNOG00000046231	Cacna1s	calcium voltage-gated channel subunit alpha1 S	-1.55519	6.59444	9.81409	0.0187731
ENSRNOG00000045843	Rusc2	RUN and SH3 domain containing 2	-0.745726	6.55865	7.13555	0.0187779
ENSRNOG00000057620	Slc6a8	solute carrier family 6 member 8	-0.633931	6.16747	7.12496	0.0188143
ENSRNOG00000010895	Tmem30a	transmembrane protein 30A	0.640422	6.47725	7.11772	0.0188635
ENSRNOG00000012609	Trdn	triadin	0.669889	7.61981	7.11035	0.0189139
ENSRNOG00000018276	Mgat4a	alpha-1,3-mannosyl-glycoprotein 4-beta-N-acetylglucosaminyltransferase A	1.41775	2.80844	7.10863	0.0189257
ENSRNOG00000007788	Glod4	glyoxalase domain containing 4	0.676308	5.93162	7.093	0.019033
ENSRNOG00000019461	Zbtb3	zinc finger and BTB domain containing 3	-1.50014	3.00072	7.07634	0.0191482
ENSRNOG00000052357	Fosl2	FOS like 2, AP-1 transcription factor subunit	1.32782	3.43897	7.05743	0.0192799
ENSRNOG00000014851	Col4a4	collagen type IV alpha 4 chain	-0.666657	8.81703	7.05523	0.0192953
ENSRNOG00000002203	Lin54	lin-54 DREAM MuvB core complex component	-1.12083	3.95062	7.04617	0.0193589
ENSRNOG00000028319	Cryz	crystallin zeta	1.62439	3.18502	7.03645	0.0194302
ENSRNOG00000003559	Ccdc112	coiled-coil domain containing 112	0.903191	5.09113	7.03594	0.0194309
ENSRNOG00000003649	Qsox1	quiescin sulfhydryl oxidase 1	-0.630378	6.99513	7.02421	0.0195139
ENSRNOG00000006523	Atl2	atlastin GTPase 2	0.800446	6.12523	7.06642	0.0195579
ENSRNOG00000004806	Strn	striatin	-0.64118	6.53429	7.01308	0.019593
ENSRNOG00000018529	Csnk1g2	casein kinase 1, gamma 2	-0.779536	5.27868	7.01267	0.0195959
ENSRNOG00000014635	Clta	clathrin, light chain A	0.600421	7.03013	7.00264	0.0196676
ENSRNOG00000060869	Irak1	interleukin-1 receptor-associated kinase 1	-0.871531	5.03186	6.99986	0.0196875
ENSRNOG00000046527	Phf20l1	PHD finger protein 20-like 1	-1.08371	4.28771	6.99834	0.0196984
ENSRNOG00000056135	Tsc22d3	TSC22 domain family, member 3	0.759382	5.48492	6.98722	0.0197783
ENSRNOG00000060350	Iqsec1	IQ motif and Sec7 domain 1	-0.602301	7.31069	6.98601	0.0197871
ENSRNOG00000023226	S100a10	S100 calcium binding protein A10	0.91412	4.76235	6.97446	0.0198706
ENSRNOG00000061893	Leng1	leukocyte receptor cluster member 1	-0.845286	5.23941	6.96934	0.0199077
ENSRNOG00000047089	Alkbh7	alkB homolog 7	-0.713079	6.2789	6.96473	0.0199412
ENSRNOG00000004926	Mettl15	methyltransferase like 15	-1.43093	2.68781	6.94355	0.0200959
ENSRNOG00000020676	Ppp1r14a	protein phosphatase 1, regulatory (inhibitor) subunit 14A	1.12932	4.33352	6.92968	0.0201981
ENSRNOG00000015780	Rcn2	reticulocalbin 2	0.744356	6.16013	6.88614	0.0205256
ENSRNOG00000012481	Ppm1j	protein phosphatase, Mg2+/Mn2+ dependent, 1J	-1.06905	4.29175	6.88497	0.0205314
ENSRNOG00000009736	A4galt	alpha 1,4-galactosyltransferase	1.11108	4.7584	6.9297	0.0205469
ENSRNOG00000010117	Eif3a	eukaryotic translation initiation factor 3, subunit A	0.602306	9.24083	6.87989	0.0205697
ENSRNOG00000016419	Pdlim5	PDZ and LIM domain 5	-0.661541	10.2691	6.85703	0.0207429
ENSRNOG00000012683	Abhd17c	abhydrolase domain containing 17C	-0.655558	6.17006	6.84235	0.0208551
ENSRNOG00000030654	Man2c1	mannosidase, alpha, class 2C, member 1	-0.612038	6.50615	6.83462	0.0209145
ENSRNOG00000049661	Inafm1	InaF-motif containing 1	-1.52203	3.45106	6.83101	0.0209453
ENSRNOG00000008578	Cdk16	cyclin-dependent kinase 16	-0.737136	5.37578	6.82969	0.0209524
ENSRNOG00000028910	NA	NA	-0.614074	6.43404	6.81302	0.0210813
ENSRNOG00000007461	Klhl41	kelch-like family member 41	-0.625593	7.92346	6.79823	0.0211965
ENSRNOG00000008137	Cdk18	cyclin-dependent kinase 18	-1.35325	3.51657	6.79675	0.0212081
ENSRNOG00000060340	Psme4	proteasome activator subunit 4	0.601279	8.2834	6.79514	0.0212207
ENSRNOG00000058249	Pgk1	phosphoglycerate kinase 1	-0.638079	8.32009	6.79445	0.0212261
ENSRNOG00000011060	Unc119	unc-119 lipid binding chaperone	-0.603151	6.94592	6.79257	0.0212408
ENSRNOG00000016779	Fam120a	family with sequence similarity 120A	-0.578083	7.65148	6.79034	0.0212583
ENSRNOG00000001912	Tecrl	trans-2,3-enoyl-CoA reductase-like	-0.724099	5.96539	6.78645	0.0212888
ENSRNOG00000054978	Hist1h1c	histone cluster 1 H1 family member c	-0.673159	9.15546	6.78611	0.0212915
ENSRNOG00000015153	Ints3	integrator complex subunit 3	0.631315	6.25871	6.78428	0.0213059
ENSRNOG00000020024	Taf7	TATA-box binding protein associated factor 7	0.874893	5.21455	6.77101	0.0214104
ENSRNOG00000015365	Col4a3	collagen type IV alpha 3 chain	-0.778668	5.77007	6.76477	0.0214628
ENSRNOG00000009149	Jam3	junctional adhesion molecule 3	0.604204	6.39756	6.74992	0.0215779
ENSRNOG00000036681	Myadml2	myeloid-associated differentiation marker-like 2	-0.937922	4.6555	6.74985	0.0215785
ENSRNOG00000011339	Slk	STE20-like kinase	0.575877	7.29178	6.74359	0.0216285
ENSRNOG00000011262	Bicra	BRD4 interacting chromatin remodeling complex associated protein	-0.965947	4.95178	6.73174	0.0217265
ENSRNOG00000005918	RGD1563941	similar to hypothetical protein FLJ20010	-1.28788	2.45518	6.72303	0.0217937
ENSRNOG00000001353	Ap4m1	adaptor related protein complex 4 subunit mu 1	1.42782	2.34033	6.71836	0.0218314
ENSRNOG00000001657	Cldnd1	claudin domain containing 1	0.753778	5.34574	6.71371	0.0218691
ENSRNOG00000018326	Pgls	6-phosphogluconolactonase	-0.61387	6.43978	6.70891	0.021908
ENSRNOG00000008274	Xpc	XPC complex subunit, DNA damage recognition and repair factor	1.09899	3.98532	6.70865	0.0219101
ENSRNOG00000015479	Mrps34	mitochondrial ribosomal protein S34	-0.660218	5.78755	6.70667	0.0219262
ENSRNOG00000014230	Map1a	microtubule-associated protein 1A	-0.599496	9.70994	6.69317	0.0220362
ENSRNOG00000001037	Gpalpp1	GPALPP motifs containing 1	1.11798	3.96267	6.69182	0.0220473
ENSRNOG00000027250	Rbm27	RNA binding motif protein 27	0.813721	5.33848	6.68804	0.0220782
ENSRNOG00000036699	Faap100	FA core complex associated protein 100	-0.889721	4.70483	6.68647	0.0220911
ENSRNOG00000053303	Bend4	BEN domain containing 4	-1.33702	3.89805	6.68593	0.0220986
ENSRNOG00000057569	Ahnak	AHNAK nucleoprotein	0.845833	11.3249	6.84918	0.0221729
ENSRNOG00000016254	Sema4c	semaphorin 4C	1.13551	4.35329	6.6708	0.022223
ENSRNOG00000019965	Tgfb1i1	transforming growth factor beta 1 induced transcript 1	-0.578284	8.77591	6.6674	0.0222481
ENSRNOG00000053691	Lama5	laminin subunit alpha 5	-0.597366	10.1701	6.66104	0.0223008
ENSRNOG00000020014	Myh14	myosin heavy chain 14	-0.632119	6.68105	6.65582	0.0223441
ENSRNOG00000033747	Sp110	SP110 nuclear body protein	0.808177	5.05077	6.65094	0.0223847
ENSRNOG00000025028	Prkdc	protein kinase, DNA-activated, catalytic subunit	0.831507	5.64058	6.65495	0.0224039
ENSRNOG00000042668	Msrb3	methionine sulfoxide reductase B3	0.589332	6.63781	6.64856	0.0224044
ENSRNOG00000002394	Tpr	translocated promoter region, nuclear basket protein	0.605613	8.21179	6.642	0.0224592
ENSRNOG00000002341	Trim25	tripartite motif-containing 25	0.796972	5.24454	6.62388	0.0226113
ENSRNOG00000053607	Fam217b	family with sequence similarity 217, member B	-1.47301	2.74255	6.62367	0.0226131
ENSRNOG00000007237	Id2	inhibitor of DNA binding 2	1.2483	3.54234	6.62289	0.0226197
ENSRNOG00000005195	Cst3	cystatin C	-0.585772	6.97348	6.62273	0.0226209
ENSRNOG00000058609	NA	NA	0.834922	5.07301	6.61981	0.0226456
ENSRNOG00000027193	NA	NA	-1.18742	3.74563	6.61837	0.0226577
ENSRNOG00000030314	Golgb1	golgin B1	0.614865	7.23283	6.61472	0.0226886
ENSRNOG00000043069	Sec22a	SEC22 homolog A, vesicle trafficking protein	1.33249	3.18064	6.61299	0.0227032
ENSRNOG00000004218	Klhl28	kelch-like family member 28	1.0793	4.17087	6.60946	0.0227332
ENSRNOG00000012415	Mpc1	mitochondrial pyruvate carrier 1	-0.616987	7.48221	6.60502	0.0227709
ENSRNOG00000013213	Epha4	Eph receptor A4	1.38809	4.57234	7.08803	0.0227927
ENSRNOG00000017595	Rsu1	Ras suppressor protein 1	0.655667	5.75106	6.59086	0.0228915
ENSRNOG00000030597	Ankrd52	ankyrin repeat domain 52	-0.57691	7.04385	6.58126	0.0229737
ENSRNOG00000019186	Tmem53	transmembrane protein 53	-1.30748	2.89417	6.57441	0.0230326
ENSRNOG00000019142	Fas	Fas cell surface death receptor	1.35318	3.37015	6.5723	0.0230508
ENSRNOG00000003300	Btg2	BTG anti-proliferation factor 2	-0.74671	6.39897	6.5987	0.0231145
ENSRNOG00000003177	Mat2b	methionine adenosyltransferase 2B	0.767455	5.66542	6.56341	0.0231275
ENSRNOG00000015456	Zfp787	zinc finger protein 787	-0.883445	4.73015	6.55687	0.0231842
ENSRNOG00000060603	Nhsl1	NHS-like 1	-0.594367	7.3364	6.55232	0.0232237
ENSRNOG00000045765	MGC94207	similar to RIKEN cDNA C030006K11	-0.747844	5.53033	6.53695	0.0233577
ENSRNOG00000003247	Sde2	SDE2 telomere maintenance homolog	0.713157	5.69188	6.52766	0.0234392
ENSRNOG00000008949	Synpo2l	synaptopodin 2-like	-0.631984	9.37979	6.52749	0.0234407
ENSRNOG00000027773	Ppp4r3a	protein phosphatase 4, regulatory subunit 3A	0.813316	4.97277	6.51513	0.0235497
ENSRNOG00000004303	Timp3	TIMP metallopeptidase inhibitor 3	0.680626	5.89881	6.51281	0.0235701
ENSRNOG00000060248	Chchd6	coiled-coil-helix-coiled-coil-helix domain containing 6	-1.09733	4.37011	6.49769	0.0237075
ENSRNOG00000021139	Esrra	estrogen related receptor, alpha	-0.655498	6.38698	6.49308	0.0237454
ENSRNOG00000037227	Yes1	YES proto-oncogene 1, Src family tyrosine kinase	1.14093	4.01095	6.47211	0.0239333
ENSRNOG00000061587	Metap1d	methionyl aminopeptidase type 1D (mitochondrial)	-1.44352	3.02986	6.46619	0.0239867
ENSRNOG00000058183	NA	NA	-1.29766	2.54557	6.45927	0.0240493
ENSRNOG00000014162	Plekhb2	pleckstrin homology domain containing B2	-0.649908	6.25068	6.45482	0.0240896
ENSRNOG00000007400	Srebf2	sterol regulatory element binding transcription factor 2	-0.606132	8.31857	6.44041	0.0242207
ENSRNOG00000019627	Mybpc2	myosin binding protein C, fast-type	-0.717735	5.39584	6.43608	0.0242604
ENSRNOG00000056457	Gpd1	glycerol-3-phosphate dehydrogenase 1	1.20181	4.03093	6.43324	0.0242863
ENSRNOG00000019442	Josd2	Josephin domain containing 2	-0.82821	5.43164	6.42409	0.0243735
ENSRNOG00000004909	Cnot2	CCR4-NOT transcription complex, subunit 2	0.818063	5.26053	6.42011	0.0244069
ENSRNOG00000010390	Hmbs	hydroxymethylbilane synthase	-0.777416	5.36666	6.41536	0.0244507
ENSRNOG00000003003	Tbc1d19	TBC1 domain family, member 19	1.32193	3.73905	6.41438	0.0244598
ENSRNOG00000020878	Keap1	Kelch-like ECH-associated protein 1	-0.673264	5.96341	6.41262	0.0244761
ENSRNOG00000058359	Fkbp8	FK506 binding protein 8	-0.607409	7.35903	6.4113	0.0244882
ENSRNOG00000019964	Taok2	TAO kinase 2	-0.63575	5.82334	6.40494	0.0245472
ENSRNOG00000007034	Hipk2	homeodomain interacting protein kinase 2	-0.642623	6.69777	6.40424	0.0245536
ENSRNOG00000006833	Rb1cc1	RB1-inducible coiled-coil 1	0.640101	6.52021	6.40415	0.0245545
ENSRNOG00000017253	Ccdc107	coiled-coil domain containing 107	-0.657031	7.48444	6.39865	0.0246087
ENSRNOG00000011789	Cdon	cell adhesion associated, oncogene regulated	0.932764	4.61772	6.39408	0.0246482
ENSRNOG00000029079	Hspb7	heat shock protein family B (small) member 7	-0.618951	9.97781	6.39184	0.024669
ENSRNOG00000021079	Fxyd1	FXYD domain-containing ion transport regulator 1	-0.638868	9.20304	6.38944	0.0246914
ENSRNOG00000019671	Rsbn1	round spermatid basic protein 1	1.13605	3.90526	6.3813	0.0247675
ENSRNOG00000060528	Cacna1g	calcium voltage-gated channel subunit alpha1 G	-0.55803	7.6473	6.37158	0.0248588
ENSRNOG00000004361	Parp10	poly (ADP-ribose) polymerase family, member 10	0.922184	4.47995	6.35996	0.0249685
ENSRNOG00000014846	Anp32a	acidic nuclear phosphoprotein 32 family member A	1.35948	3.23877	6.35644	0.0250018
ENSRNOG00000024241	Cdc23	cell division cycle 23	0.843713	5.39459	6.34952	0.0250708
ENSRNOG00000017513	Miga2	mitoguardin 2	-0.621999	5.99677	6.34716	0.0250899
ENSRNOG00000004346	Notch3	notch 3	0.657411	6.44209	6.34427	0.0251175
ENSRNOG00000013912	Slc30a7	solute carrier family 30 member 7	-0.987995	4.42148	6.33913	0.0251665
ENSRNOG00000049426	Mmab	metabolism of cobalamin associated B	-1.08301	4.07902	6.33813	0.025176
ENSRNOG00000020238	Plekhh3	pleckstrin homology, MyTH4 and FERM domain containing H3	-0.891935	4.69356	6.33074	0.0252468
ENSRNOG00000006828	Baz1a	bromodomain adjacent to zinc finger domain, 1A	0.836248	4.82679	6.32296	0.0253215
ENSRNOG00000036604	Ifit2	interferon-induced protein with tetratricopeptide repeats 2	1.57981	3.06633	6.30346	0.025526
ENSRNOG00000003721	Paqr4	progestin and adipoQ receptor family member 4	-1.29904	3.21604	6.30171	0.0255268
ENSRNOG00000020060	Atf5	activating transcription factor 5	-0.792555	5.14849	6.30152	0.0255287
ENSRNOG00000019568	Jund	JunD proto-oncogene, AP-1 transcription factor subunit	-0.566487	6.87565	6.30123	0.0255315
ENSRNOG00000009957	Slc25a13	solute carrier family 25 member 13	-0.589086	7.20355	6.29696	0.025573
ENSRNOG00000001414	Serpine1	serpin family E member 1	0.575123	8.79916	6.28463	0.0256933
ENSRNOG00000017832	Snx2	sorting nexin 2	0.630137	5.98124	6.28243	0.0257148
ENSRNOG00000004556	Dcaf5	DDB1 and CUL4 associated factor 5	-0.61216	6.2171	6.28222	0.0257169
ENSRNOG00000027360	Srsf7	serine and arginine rich splicing factor 7	1.07393	4.19314	6.26943	0.0258425
ENSRNOG00000003546	Tnfrsf12a	TNF receptor superfamily member 12A	-0.71198	7.68821	6.31633	0.0258756
ENSRNOG00000024972	Cox10	cytochrome c oxidase assembly factor heme A:farnesyltransferase COX10	-0.646414	5.79362	6.25633	0.025972
ENSRNOG00000008292	Hif1a	hypoxia inducible factor 1 subunit alpha	0.586284	7.51783	6.25357	0.0259992
ENSRNOG00000030120	Ormdl2	ORMDL sphingolipid biosynthesis regulator 2	-1.05752	4.0418	6.24517	0.0260828
ENSRNOG00000021380	Fads6	fatty acid desaturase 6	-1.23191	3.63798	6.24291	0.0261053
ENSRNOG00000061073	Zfp275	zinc finger protein 275	0.917719	4.6615	6.2304	0.0262303
ENSRNOG00000050585	Pgam1	phosphoglycerate mutase 1	-0.657329	8.2144	6.22308	0.0263071
ENSRNOG00000016447	RGD1310553	similar to expressed sequence AI597479	1.27383	3.32611	6.21402	0.0263951
ENSRNOG00000007845	Supt4h1	SPT4 homolog, DSIF elongation factor subunit	0.811162	4.84933	6.19956	0.0265416
ENSRNOG00000005957	Slc4a7	solute carrier family 4 member 7	1.22025	4.23426	6.2414	0.0265541
ENSRNOG00000010037	Epb41	erythrocyte membrane protein band 4.1	0.776417	5.94146	6.23373	0.0266313
ENSRNOG00000013305	Atp2c1	ATPase secretory pathway Ca2+ transporting 1	0.586856	6.18727	6.18308	0.0267097
ENSRNOG00000012440	Msra	methionine sulfoxide reductase A	-1.49724	3.28186	6.18189	0.0267252
ENSRNOG00000000529	Pim1	Pim-1 proto-oncogene, serine/threonine kinase	0.668399	5.56686	6.18143	0.0267266
ENSRNOG00000011648	Aqp1	aquaporin 1	-0.566447	8.52021	6.16363	0.0269097
ENSRNOG00000051891	Hist1h2ao	histone cluster 1, H2ao	-0.580203	6.67001	6.16358	0.0269102
ENSRNOG00000000145	Pik3r3	phosphoinositide-3-kinase regulatory subunit 3	1.23179	3.97309	6.15803	0.0269709
ENSRNOG00000016603	Rtn2	reticulon 2	-0.636531	5.99898	6.1568	0.0269804
ENSRNOG00000011592	Lrp10	LDL receptor related protein 10	-0.574164	7.59818	6.15401	0.0270093
ENSRNOG00000018972	Rab18	RAB18, member RAS oncogene family	0.870017	4.96122	6.15161	0.0270342
ENSRNOG00000019278	Fsd2	fibronectin type III and SPRY domain containing 2	-0.653691	6.51123	6.15056	0.0270451
ENSRNOG00000058386	Golt1b	golgi transport 1B	1.40696	3.742	6.15404	0.0270509
ENSRNOG00000001989	Alcam	activated leukocyte cell adhesion molecule	0.758729	5.21416	6.14913	0.02706
ENSRNOG00000013589	Cxcl12	C-X-C motif chemokine ligand 12	1.33834	3.18103	6.13744	0.0271818
ENSRNOG00000019332	Gtpbp2	GTP binding protein 2	-0.815277	4.83437	6.13477	0.0272097
ENSRNOG00000053875	Nacad	NAC alpha domain containing	-0.609074	6.83358	6.12435	0.027319
ENSRNOG00000004726	Mapkapk2	mitogen-activated protein kinase-activated protein kinase 2	0.582614	7.37271	6.12278	0.0273356
ENSRNOG00000011652	Sppl2a	signal peptide peptidase-like 2A	0.608887	6.05152	6.12196	0.0273442
ENSRNOG00000004205	Pkdcc	protein kinase domain containing, cytoplasmic	-0.650826	5.78917	6.11542	0.027413
ENSRNOG00000001736	Bdh1	3-hydroxybutyrate dehydrogenase 1	-0.771934	6.112	6.20905	0.0274297
ENSRNOG00000032705	Bcl7b	BCL tumor suppressor 7B	1.15489	3.75757	6.10788	0.0274928
ENSRNOG00000029500	Tapbp	TAP binding protein	0.620696	6.81198	6.10482	0.0275252
ENSRNOG00000061928	Myo1e	myosin IE	0.839633	5.42407	6.10175	0.0276002
ENSRNOG00000005053	Egln3	egl-9 family hypoxia-inducible factor 3	-0.657559	7.89938	6.09266	0.0276651
ENSRNOG00000032813	Mdc1	mediator of DNA damage checkpoint 1	-0.780091	4.99226	6.08735	0.0277112
ENSRNOG00000002754	Areg	amphiregulin	1.42383	3.07837	6.0829	0.0277589
ENSRNOG00000015206	Alad	aminolevulinate dehydratase	-0.709759	5.42926	6.07575	0.0278356
ENSRNOG00000014496	Coro6	coronin 6	-0.564368	7.18136	6.07084	0.0278884
ENSRNOG00000001336	Orai1	ORAI calcium release-activated calcium modulator 1	-0.736866	5.17754	6.06695	0.0279303
ENSRNOG00000004518	Cacnb1	calcium voltage-gated channel auxiliary subunit beta 1	-1.30023	2.93617	6.06216	0.0279821
ENSRNOG00000018910	Abhd11	abhydrolase domain containing 11	-0.850496	5.01051	6.06188	0.0279851
ENSRNOG00000009552	Serinc3	serine incorporator 3	0.559066	7.94264	6.05601	0.0280486
ENSRNOG00000049507	2022-09-10	septin 10	0.91552	4.38167	6.03034	0.0283285
ENSRNOG00000023400	Dtx3l	deltex E3 ubiquitin ligase 3L	0.905195	4.35258	6.02109	0.0284303
ENSRNOG00000016099	Id4	inhibitor of DNA binding 4, HLH protein	1.26346	3.09509	6.0199	0.0284434
ENSRNOG00000022615	Tp53i13	tumor protein p53 inducible protein 13	-1.33896	2.68673	6.01655	0.0284803
ENSRNOG00000018602	Camta1	calmodulin binding transcription activator 1	-0.616925	7.59331	6.0097	0.028556
ENSRNOG00000007175	Mier1	MIER1 transcriptional regulator	0.898194	4.38249	6.00872	0.0285669
ENSRNOG00000014815	Myoz2	myozenin 2	-0.688356	9.05381	6.03565	0.0285889
ENSRNOG00000054725	Gtf3c4	general transcription factor IIIC subunit 4	0.790827	5.00803	6.00556	0.0286019
ENSRNOG00000032798	Slco3a1	solute carrier organic anion transporter family, member 3a1	-0.555466	7.40175	5.99745	0.0286921
ENSRNOG00000015150	Spg7	SPG7, paraplegin matrix AAA peptidase subunit	-0.587245	7.15157	5.99729	0.0286938
ENSRNOG00000052025	Aes	amino-terminal enhancer of split	-0.576332	7.84235	5.98648	0.0288146
ENSRNOG00000004351	Slc25a29	solute carrier family 25 member 29	-1.20313	3.36077	5.98313	0.028852
ENSRNOG00000014504	Il1r1	interleukin 1 receptor type 1	0.846608	5.02154	5.97627	0.0289291
ENSRNOG00000017628	Tagln	transgelin	0.570552	9.32227	5.97338	0.0289615
ENSRNOG00000021718	Cspp1	centrosome and spindle pole associated protein 1	1.42254	3.16656	5.97099	0.0289885
ENSRNOG00000028335	Fat4	FAT atypical cadherin 4	0.810556	5.27849	5.95342	0.0291872
ENSRNOG00000003998	Sgca	sarcoglycan, alpha	-0.539706	7.55739	5.95046	0.0292209
ENSRNOG00000017808	Klf15	Kruppel-like factor 15	-0.773944	4.90848	5.94218	0.0293153
ENSRNOG00000019956	Kdm4a	lysine demethylase 4A	0.615595	6.41321	5.93638	0.0293816
ENSRNOG00000023227	NA	NA	-0.621966	7.78904	5.93245	0.0294266
ENSRNOG00000019656	Btd	biotinidase	-0.831263	5.17123	5.93053	0.0294487
ENSRNOG00000033192	Osmr	oncostatin M receptor	1.19718	4.80591	6.25414	0.0294562
ENSRNOG00000017786	Acta1	actin, alpha 1, skeletal muscle	-0.862063	12.6051	6.18127	0.0296343
ENSRNOG00000004283	Camta2	calmodulin binding transcription activator 2	-0.84513	4.8626	5.90362	0.0297595
ENSRNOG00000003993	Thap2	THAP domain containing 2	-1.35721	2.62425	5.89675	0.0298395
ENSRNOG00000003542	Hcfc1r1	host cell factor C1 regulator 1	-0.567923	7.03482	5.89243	0.0298898
ENSRNOG00000015075	Stc1	stanniocalcin 1	-1.16289	8.47025	7.23101	0.02999
ENSRNOG00000002041	Boc	BOC cell adhesion associated, oncogene regulated	0.717347	5.33197	5.88049	0.0300297
ENSRNOG00000013011	Dnajb4	DnaJ heat shock protein family (Hsp40) member B4	0.585798	5.99276	5.87607	0.0300817
ENSRNOG00000009037	Sulf1	sulfatase 1	0.659061	6.11728	5.87174	0.0301327
ENSRNOG00000032552	Zfp799	zinc finger protein 799	1.28626	2.65903	5.87023	0.0301505
ENSRNOG00000060144	Ankle2	ankyrin repeat and LEM domain containing 2	0.612843	5.99663	5.85561	0.0303237
ENSRNOG00000003515	Ephx1	epoxide hydrolase 1	0.960286	5.45729	6.07399	0.0304809
ENSRNOG00000038686	Ap1s2	adaptor related protein complex 1 subunit sigma 2	1.31543	3.95907	5.8812	0.0304815
ENSRNOG00000001991	Atp5po	ATP synthase peripheral stalk subunit OSCP	-0.584884	10.4046	5.83505	0.0305691
ENSRNOG00000020075	Eef1g	eukaryotic translation elongation factor 1 gamma	-0.716968	7.83752	5.95813	0.0305931
ENSRNOG00000009652	Prkci	protein kinase C, iota	1.01808	3.9602	5.83071	0.0306211
ENSRNOG00000006019	G0s2	G0/G1switch 2	0.574819	7.31974	5.82894	0.0306425
ENSRNOG00000013683	S1pr1	sphingosine-1-phosphate receptor 1	-0.672824	7.32781	5.85429	0.0306674
ENSRNOG00000038200	Rttn	rotatin	1.32701	3.45972	5.82319	0.0307118
ENSRNOG00000048088	Mest	mesoderm specific transcript	0.792278	4.9157	5.82051	0.030744
ENSRNOG00000055761	Zfp574	zinc finger protein 574	-0.650526	5.62839	5.81266	0.030839
ENSRNOG00000020383	Dapk3	death-associated protein kinase 3	-0.573187	7.17899	5.80967	0.0308753
ENSRNOG00000019276	Dele1	DAP3 binding cell death enhancer 1	-0.680243	5.94792	5.80192	0.0309694
ENSRNOG00000005130	Ogdh	oxoglutarate dehydrogenase	-0.573254	8.57489	5.80057	0.0309859
ENSRNOG00000004793	Ncln	nicalin	-0.553443	6.81918	5.79794	0.031018
ENSRNOG00000055572	Idh3g	isocitrate dehydrogenase 3 (NAD), gamma	-0.595835	8.84668	5.79689	0.0310309
ENSRNOG00000058654	NA	NA	-1.19698	2.57488	5.79584	0.0310436
ENSRNOG00000013813	Ubtd1	ubiquitin domain containing 1	-0.815903	4.69444	5.79021	0.0311125
ENSRNOG00000055779	Tdrd7	tudor domain containing 7	-0.656112	5.90595	5.78617	0.031162
ENSRNOG00000014117	Hmox1	heme oxygenase 1	1.15474	5.64548	6.62061	0.0311858
ENSRNOG00000024470	Lman1	lectin, mannose-binding, 1	0.533798	7.49917	5.7826	0.0312058
ENSRNOG00000006542	Atp6v0c	ATPase H+ transporting V0 subunit C	-0.54992	7.76539	5.7823	0.0312095
ENSRNOG00000014078	Ndufb8	NADH:ubiquinone oxidoreductase subunit B8	-0.540757	9.41052	5.78035	0.0312335
ENSRNOG00000008157	Syn2	synapsin II	-1.33248	3.40555	5.77948	0.0312441
ENSRNOG00000027480	Tmem116	transmembrane protein 116	1.2631	2.62825	5.77533	0.0312953
ENSRNOG00000017879	Gab1	GRB2-associated binding protein 1	0.644258	6.33474	5.76964	0.0313655
ENSRNOG00000020401	Adcy4	adenylate cyclase 4	1.4356	3.50338	5.76853	0.0314153
ENSRNOG00000011503	Shb	SH2 domain containing adaptor protein B	-0.586059	6.12956	5.76256	0.0314532
ENSRNOG00000030183	Plod2	procollagen lysine, 2-oxoglutarate 5-dioxygenase 2	0.600217	7.81896	5.76252	0.0314537
ENSRNOG00000014076	Mbnl1	muscleblind-like splicing regulator 1	-0.58546	5.91695	5.75372	0.0315631
ENSRNOG00000057147	Praf2	PRA1 domain family, member 2	-0.770603	5.13824	5.75104	0.0315964
ENSRNOG00000017463	Bloc1s3	biogenesis of lysosomal organelles complex-1, subunit 3	-1.16499	3.52773	5.73858	0.0317523
ENSRNOG00000014746	Dzip1l	DAZ interacting zinc finger protein 1-like	-0.691755	5.66261	5.73507	0.0317963
ENSRNOG00000056458	Cep290	centrosomal protein 290	1.3126	3.41251	5.73051	0.0318536
ENSRNOG00000003174	Tapt1	transmembrane anterior posterior transformation 1	0.725129	5.2096	5.72479	0.0319257
ENSRNOG00000002270	Hnrnpdl	heterogeneous nuclear ribonucleoprotein D-like	0.593975	6.1464	5.71201	0.0320876
ENSRNOG00000009298	Fbxo44	F-box protein 44	-0.950693	4.23286	5.71142	0.032095
ENSRNOG00000005261	Fbxl5	F-box and leucine-rich repeat protein 5	0.816738	4.88978	5.70694	0.032152
ENSRNOG00000009419	Ptprg	protein tyrosine phosphatase, receptor type, G	0.63711	6.0678	5.70167	0.0322191
ENSRNOG00000048838	Gjc1	gap junction protein, gamma 1	1.02317	4.56485	5.70744	0.0322706
ENSRNOG00000005360	Dhrs7b	dehydrogenase/reductase 7B	-0.786762	5.10753	5.69128	0.0323519
ENSRNOG00000020310	Grik5	glutamate ionotropic receptor kainate type subunit 5	-0.933296	4.45092	5.68621	0.0324171
ENSRNOG00000015812	Tm4sf1	transmembrane 4 L six family member 1	0.893936	4.73014	5.67711	0.0325343
ENSRNOG00000004819	Porcn	porcupine O-acyltransferase	1.01862	4.25511	5.67688	0.0325373
ENSRNOG00000011208	Rapsn	receptor-associated protein of the synapse	0.860326	4.45867	5.67567	0.0325528
ENSRNOG00000002944	RGD1304587	similar to RIKEN cDNA 2310033P09	1.32131	3.19358	5.6732	0.0325847
ENSRNOG00000032134	Uqcrc1	ubiquinol-cytochrome c reductase core protein 1	-0.578003	10.6354	5.66942	0.0326337
ENSRNOG00000021006	Tmem147	transmembrane protein 147	-0.603282	5.82251	5.65755	0.0327878
ENSRNOG00000002215	Mylk	myosin light chain kinase	0.810114	5.82427	5.77797	0.0328963
ENSRNOG00000005753	Alg13	ALG13, UDP-N-acetylglucosaminyltransferase subunit	1.28071	2.63707	5.64547	0.0329456
ENSRNOG00000002443	Mfap3	microfibril associated protein 3	0.72649	5.07553	5.64492	0.0329527
ENSRNOG00000022771	Arhgap23	Rho GTPase activating protein 23	-0.564212	6.802	5.63706	0.0330558
ENSRNOG00000011653	Washc2c	WASH complex subunit 2C	0.668934	6.25409	5.63795	0.0330623
ENSRNOG00000000466	Hsd17b8	hydroxysteroid (17-beta) dehydrogenase 8	-0.611505	5.8236	5.63579	0.0330726
ENSRNOG00000019721	Ypel3	yippee-like 3	0.789894	4.82158	5.63451	0.0330895
ENSRNOG00000019716	Ntf3	neurotrophin 3	1.38307	3.25913	5.62842	0.0331698
ENSRNOG00000053468	Tuba1b	tubulin, alpha 1B	-0.591923	6.11628	5.62714	0.0331866
ENSRNOG00000028341	Alkbh5	alkB homolog 5, RNA demethylase	-0.647172	5.5738	5.61725	0.0333175
ENSRNOG00000000796	Ranbp2	RAN binding protein 2	0.545248	7.76942	5.61249	0.0333808
ENSRNOG00000048849	Pdss1	decaprenyl diphosphate synthase subunit 1	-0.910703	4.50007	5.61206	0.0333865
ENSRNOG00000002225	Scarb2	scavenger receptor class B, member 2	0.59229	7.50278	5.60721	0.0334512
ENSRNOG00000000411	Nus1	NUS1 dehydrodolichyl diphosphate synthase subunit	-0.857793	4.70057	5.60584	0.0334694
ENSRNOG00000027880	Nbeal2	neurobeachin-like 2	-1.07087	3.82101	5.60578	0.0334701
ENSRNOG00000018387	Wdr7	WD repeat domain 7	0.600875	6.25994	5.6049	0.0334819
ENSRNOG00000018225	Tp53inp2	tumor protein p53 inducible nuclear protein 2	-0.531958	8.52074	5.60302	0.033507
ENSRNOG00000011431	Mfhas1	malignant fibrous histiocytoma amplified sequence 1	-0.725191	5.12129	5.58962	0.0336866
ENSRNOG00000030416	Zfp870	zinc finger protein 870	1.34843	2.60083	5.58671	0.0337258
ENSRNOG00000000697	Coro1c	coronin 1C	0.616696	6.58918	5.58208	0.0337881
ENSRNOG00000013194	Rps6ka2	ribosomal protein S6 kinase A2	-1.12581	3.79572	5.5803	0.0338122
ENSRNOG00000009729	Ubp1	upstream binding protein 1	1.17145	3.72808	5.57259	0.0339165
ENSRNOG00000001632	Brwd1	bromodomain and WD repeat domain containing 1	0.602579	5.99799	5.57007	0.0339507
ENSRNOG00000012349	Tlnrd1	talin rod domain containing 1	-1.07832	4.30497	5.58214	0.0339514
ENSRNOG00000021314	Fdft1	farnesyl diphosphate farnesyl transferase 1	-0.632413	7.71209	5.57063	0.0339803
ENSRNOG00000029280	Gpaa1	glycosylphosphatidylinositol anchor attachment 1	-0.549168	6.30934	5.56544	0.0340135
ENSRNOG00000019813	Ppp4c	protein phosphatase 4, catalytic subunit	0.813568	5.54755	5.60524	0.0340158
ENSRNOG00000014744	Pacs2	phosphofurin acidic cluster sorting protein 2	-0.736879	5.22405	5.56021	0.0340846
ENSRNOG00000022698	Vsig10	V-set and immunoglobulin domain containing 10	-0.620743	5.94251	5.55968	0.0340919
ENSRNOG00000000432	Fkbpl	FK506 binding protein-like	1.27668	2.71602	5.55931	0.034097
ENSRNOG00000030467	Ube2l6	ubiquitin-conjugating enzyme E2L 6	-1.10126	3.80414	5.55557	0.0341479
ENSRNOG00000003928	Tmco1	transmembrane and coiled-coil domains 1	0.758549	5.05541	5.53955	0.0343676
ENSRNOG00000047988	Bola2	bolA family member 2	-1.32591	2.8159	5.5328	0.0344607
ENSRNOG00000006723	Itga11	integrin subunit alpha 11	1.1848	3.71216	5.53126	0.034482
ENSRNOG00000021053	Lsr	lipolysis stimulated lipoprotein receptor	-0.752247	5.60711	5.53393	0.0344914
ENSRNOG00000001647	Ets2	ETS proto-oncogene 2, transcription factor	0.601573	6.17954	5.53012	0.0344978
ENSRNOG00000008374	Nipsnap1	nipsnap homolog 1	-1.26704	2.96564	5.51522	0.0347045
ENSRNOG00000008298	Dock7	dedicator of cytokinesis 7	0.679614	7.002	5.55655	0.034849
ENSRNOG00000020302	Klhl17	kelch-like family member 17	1.09437	3.7893	5.50296	0.0348756
ENSRNOG00000049235	Arl16	ADP-ribosylation factor like GTPase 16	-0.827158	4.51563	5.49344	0.0350092
ENSRNOG00000010889	Fbxw7	F-box and WD repeat domain containing 7	0.673515	5.37798	5.48954	0.0350641
ENSRNOG00000020266	Eef2	eukaryotic translation elongation factor 2	-0.560656	11.182	5.48868	0.0350763
ENSRNOG00000005292	Trip11	thyroid hormone receptor interactor 11	0.582462	7.20194	5.48624	0.0351106
ENSRNOG00000004657	Sec23a	Sec23 homolog A, coat complex II component	0.614983	6.60496	5.48108	0.0351836
ENSRNOG00000000417	Numa1	nuclear mitotic apparatus protein 1	0.574977	8.47181	5.48017	0.0351964
ENSRNOG00000025025	Dnttip2	deoxynucleotidyltransferase, terminal, interacting protein 2	0.687069	5.40476	5.47392	0.0352851
ENSRNOG00000027087	Tmem186	transmembrane protein 186	-1.22906	2.93505	5.47154	0.0353189
ENSRNOG00000000604	Hdac2	histone deacetylase 2	0.563776	6.94014	5.47143	0.0353204
ENSRNOG00000058983	Gata5	GATA binding protein 5	-0.542973	6.37257	5.46948	0.0353481
ENSRNOG00000027035	Sgo2	shugoshin 2	-0.932536	4.18088	5.4691	0.0353536
ENSRNOG00000036934	Abhd12	abhydrolase domain containing 12	-0.752728	4.86178	5.46551	0.0354047
ENSRNOG00000019746	Paf1	PAF1 homolog, Paf1/RNA polymerase II complex component	0.53672	6.73783	5.46533	0.0354072
ENSRNOG00000029195	Uba7	ubiquitin-like modifier activating enzyme 7	1.25781	2.33938	5.46098	0.0354693
ENSRNOG00000050933	Hist1h2ao	histone cluster 1, H2ao	-0.524908	6.82393	5.45289	0.0355851
ENSRNOG00000037720	Rita1	RBPJ interacting and tubulin associated 1	-1.30282	2.69322	5.45017	0.0356241
ENSRNOG00000019587	Ptprn	protein tyrosine phosphatase, receptor type, N	-1.13335	3.65079	5.43179	0.0358891
ENSRNOG00000026316	Wdr43	WD repeat domain 43	0.580779	5.8035	5.42534	0.0359826
ENSRNOG00000004378	Abca5	ATP binding cassette subfamily A member 5	-0.826648	5.54476	5.51463	0.0359918
ENSRNOG00000018651	Agtpbp1	ATP/GTP binding protein 1	0.779437	4.69902	5.41501	0.0361331
ENSRNOG00000014405	Aprt	adenine phosphoribosyl transferase	-0.541637	8.14167	5.41471	0.0361375
ENSRNOG00000003223	Degs1	delta(4)-desaturase, sphingolipid 1	0.525232	7.24285	5.39931	0.0363632
ENSRNOG00000015301	Elp2	elongator acetyltransferase complex subunit 2	0.543737	6.64128	5.39896	0.0363683
ENSRNOG00000016725	Elp1	elongator complex protein 1	0.583022	6.36366	5.3957	0.0364163
ENSRNOG00000001493	NA	NA	-0.725972	5.01545	5.39511	0.036425
ENSRNOG00000002275	Fip1l1	factor interacting with PAPOLA and CPSF1	0.572288	6.07183	5.3924	0.036465
ENSRNOG00000021132	Trmt112	tRNA methyltransferase subunit 11-2	0.579867	5.79537	5.3761	0.0367064
ENSRNOG00000045629	Atp23	ATP23 metallopeptidase and ATP synthase assembly factor homolog	1.20983	2.29734	5.37323	0.0367492
ENSRNOG00000016187	Tmem67	transmembrane protein 67	1.39633	3.24369	5.37087	0.0367881
ENSRNOG00000028461	Gnl3	G protein nucleolar 3	0.846381	4.45534	5.36661	0.0368478
ENSRNOG00000002735	Dhx9	DExH-box helicase 9	0.558205	7.42281	5.36481	0.0368747
ENSRNOG00000006844	Dnajc14	DnaJ heat shock protein family (Hsp40) member C14	-1.35351	2.62257	5.36375	0.0368944
ENSRNOG00000014182	Tns1	tensin 1	-0.560989	10.6628	5.36127	0.0369278
ENSRNOG00000007030	Epha7	Eph receptor A7	1.00323	3.94424	5.3457	0.0371617
ENSRNOG00000003712	Ppp4r3b	protein phosphatase 4, regulatory subunit 3B	0.777213	4.85831	5.34556	0.0371639
ENSRNOG00000016740	Fam210a	family with sequence similarity 210, member A	-0.63525	5.8674	5.34448	0.0371803
ENSRNOG00000014061	Dusp5	dual specificity phosphatase 5	-0.652393	5.77619	5.34366	0.0371925
ENSRNOG00000015888	Larp4b	La ribonucleoprotein domain family, member 4B	0.605584	6.68045	5.34301	0.0372024
ENSRNOG00000024603	Rps15	ribosomal protein S15	-0.57037	7.86117	5.34228	0.0372134
ENSRNOG00000003879	Rnf167	ring finger protein 167	0.830044	4.84367	5.33981	0.0372508
ENSRNOG00000053859	Ranbp6	RAN binding protein 6	0.620065	5.75509	5.33868	0.0372679
ENSRNOG00000001177	Acads	acyl-CoA dehydrogenase short chain	-0.600556	7.1846	5.3381	0.0372805
ENSRNOG00000056954	Inpp5k	inositol polyphosphate-5-phosphatase K	0.922975	4.26196	5.33748	0.037286
ENSRNOG00000060129	Zfp655	zinc finger protein 655	-1.16552	2.55148	5.33385	0.0373411
ENSRNOG00000020902	G6pc3	glucose 6 phosphatase catalytic subunit 3	-0.709248	5.69164	5.32885	0.0374209
ENSRNOG00000003178	Mageh1	MAGE family member H1	1.05619	3.75276	5.32686	0.0374473
ENSRNOG00000007177	Kdelc2	KDEL motif containing 2	0.607456	5.76601	5.32356	0.0374977
ENSRNOG00000034161	NA	NA	-0.720093	5.51415	5.3184	0.0375765
ENSRNOG00000014066	Jade1	jade family PHD finger 1	0.85013	4.40418	5.31523	0.0376249
ENSRNOG00000000383	Mypn	myopalladin	-0.583012	6.51946	5.3131	0.0376576
ENSRNOG00000004681	Eny2	ENY2, transcription and export complex 2 subunit	0.72352	5.19247	5.30816	0.0377334
ENSRNOG00000015458	Hemk1	HemK methyltransferase family member 1	-1.14728	2.55749	5.30804	0.0377352
ENSRNOG00000019908	Lamtor2	late endosomal/lysosomal adaptor, MAPK and MTOR activator 2	-1.04346	3.84853	5.30444	0.0377905
ENSRNOG00000003873	Cpd	carboxypeptidase D	0.544088	8.9759	5.30327	0.0378085
ENSRNOG00000009439	Eef1a1	eukaryotic translation elongation factor 1 alpha 1	-0.554336	7.01951	5.29503	0.0379358
ENSRNOG00000012582	Eif4ebp1	eukaryotic translation initiation factor 4E binding protein 1	-0.589331	6.56241	5.28982	0.0380163
ENSRNOG00000052687	Megf8	multiple EGF-like-domains 8	-0.630641	5.56682	5.2863	0.0380709
ENSRNOG00000008897	Gga1	golgi associated, gamma adaptin ear containing, ARF binding protein 1	-0.598549	5.9018	5.28546	0.038084
ENSRNOG00000018143	Hpdl	4-hydroxyphenylpyruvate dioxygenase-like	-0.797025	4.56701	5.27977	0.0381724
ENSRNOG00000053172	Ssr4	signal sequence receptor subunit 4	-0.52225	6.77902	5.27732	0.0382106
ENSRNOG00000001346	Cops6	COP9 signalosome subunit 6	-0.522237	7.03079	5.27651	0.0382232
ENSRNOG00000022189	Htatip2	HIV-1 Tat interactive protein 2	1.28062	3.07178	5.2736	0.0382687
ENSRNOG00000018729	Rad9a	RAD9 checkpoint clamp component A	1.27296	3.22798	5.26827	0.0383521
ENSRNOG00000023896	Dusp6	dual specificity phosphatase 6	-0.705	5.30951	5.26676	0.0383757
ENSRNOG00000019127	Zfp606	zinc finger protein 606	1.28827	3.1967	5.26378	0.0384225
ENSRNOG00000014890	Mrpl43	mitochondrial ribosomal protein L43	-0.553966	5.99428	5.25501	0.0385604
ENSRNOG00000010473	Cand2	cullin-associated and neddylation-dissociated 2 (putative)	-0.582037	7.1625	5.25223	0.0386042
ENSRNOG00000016135	Fars2	phenylalanyl-tRNA synthetase 2, mitochondrial	-0.754541	4.95782	5.25034	0.0386341
ENSRNOG00000004461	NEWGENE_6497122	FLYWCH family member 2	-1.23477	3.14269	5.24988	0.0386413
ENSRNOG00000057690	Hist1h4m	histone cluster 1, H4m	-1.05857	4.19011	5.2518	0.0386501
ENSRNOG00000006261	Papolg	poly(A) polymerase gamma	0.900903	4.33364	5.24698	0.0386872
ENSRNOG00000021899	Tmem115	transmembrane protein 115	-0.660462	5.40395	5.24003	0.0387973
ENSRNOG00000033556	Spen	spen family transcriptional repressor	0.576793	6.51296	5.23645	0.0388542
ENSRNOG00000009812	Sbf2	SET binding factor 2	0.660938	6.02555	5.2352	0.0388779
ENSRNOG00000030391	Ei24	EI24, autophagy associated transmembrane protein	0.767214	4.72002	5.22943	0.038966
ENSRNOG00000047309	NA	NA	-1.05401	3.91122	5.22274	0.0390729
ENSRNOG00000019693	Clpb	ClpB homolog, mitochondrial AAA ATPase chaperonin	-0.569773	6.38598	5.21776	0.0391527
ENSRNOG00000028036	Adamts7	ADAM metallopeptidase with thrombospondin type 1 motif, 7	0.563491	6.85128	5.21328	0.0392247
ENSRNOG00000010274	Smc4	structural maintenance of chromosomes 4	0.570191	6.10897	5.21199	0.0392455
ENSRNOG00000014571	Dbndd2	dysbindin domain containing 2	0.801002	4.50434	5.20684	0.0393285
ENSRNOG00000019649	Cul4a	cullin 4A	0.523071	8.11622	5.19827	0.039467
ENSRNOG00000021719	Slfn5	schlafen family member 5	0.945977	5.05227	5.29912	0.0394882
ENSRNOG00000010676	Smarce1	SWI/SNF related, matrix associated, actin dependent regulator of chromatin, subfamily e, member 1	0.844494	4.77856	5.18922	0.0396138
ENSRNOG00000013963	Il6st	interleukin 6 signal transducer	0.526913	8.21937	5.18667	0.0396554
ENSRNOG00000017416	Ppic	peptidylprolyl isomerase C	0.629858	5.67437	5.17852	0.0397883
ENSRNOG00000007445	Asph	aspartate-beta-hydroxylase	0.606587	5.63166	5.17611	0.0398279
ENSRNOG00000017069	Mark4	microtubule affinity regulating kinase 4	-0.601814	5.57564	5.17218	0.0398922
ENSRNOG00000055984	Adrm1	adhesion regulating molecule 1	-0.503043	7.42971	5.17186	0.0398974
ENSRNOG00000047088	Rab10	RAB10, member RAS oncogene family	0.53573	6.89044	5.16988	0.03993
ENSRNOG00000016034	Cnot9	CCR4-NOT transcription complex subunit 9	1.23268	3.32821	5.15235	0.040219
ENSRNOG00000018273	Ncl	nucleolin	0.620857	6.5262	5.14961	0.0402683
ENSRNOG00000011302	Rab11a	RAB11a, member RAS oncogene family	0.526424	6.35393	5.14713	0.0403056
ENSRNOG00000014311	Slc7a8	solute carrier family 7 member 8	-1.1097	3.39194	5.14675	0.040312
ENSRNOG00000022343	Alms1	ALMS1, centrosome and basal body associated protein	1.06637	3.98736	5.14563	0.0403306
ENSRNOG00000017040	Wrnip1	Werner helicase interacting protein 1	-0.830966	4.39097	5.14195	0.0403917
ENSRNOG00000027049	Atp5mf	ATP synthase membrane subunit f	-0.513227	7.79063	5.12637	0.040652
ENSRNOG00000010996	Mob1b	MOB kinase activator 1B	-0.676597	5.60177	5.12374	0.0406962
ENSRNOG00000025768	Clk1	CDC-like kinase 1	0.796889	4.72253	5.12319	0.0407054
ENSRNOG00000001766	Tfrc	transferrin receptor	-0.662546	9.0777	5.18238	0.0407385
ENSRNOG00000059949	LOC102549061	histone H2B type 1-N-like	-0.708126	5.17906	5.11828	0.0407879
ENSRNOG00000008039	Cul5	cullin 5	0.629637	6.55369	5.11688	0.0408514
ENSRNOG00000001758	Tctex1d2	Tctex1 domain containing 2	1.27426	2.81755	5.11408	0.0408588
ENSRNOG00000011427	Hr	HR, lysine demethylase and nuclear receptor corepressor	-0.740389	5.2893	5.10815	0.0409591
ENSRNOG00000000258	Prmt7	protein arginine methyltransferase 7	-0.801542	5.11884	5.10758	0.0409726
ENSRNOG00000008289	Slc25a3	solute carrier family 25 member 3	-0.577623	10.9737	5.10678	0.0409823
ENSRNOG00000008951	Rasl10a	RAS-like, family 10, member A	-1.15718	2.77725	5.10666	0.0409843
ENSRNOG00000001807	Sspn	sarcospan	-0.528395	7.51177	5.08988	0.0412696
ENSRNOG00000024207	Fgfrl1	fibroblast growth factor receptor-like 1	-1.11587	3.58698	5.08897	0.041285
ENSRNOG00000005776	Bcl11b	B-cell CLL/lymphoma 11B	-1.11511	2.38314	5.08589	0.0413378
ENSRNOG00000013598	Melk	maternal embryonic leucine zipper kinase	-1.27644	2.41616	5.08293	0.0413884
ENSRNOG00000001068	Rac1	Rac family small GTPase 1	0.498702	7.77831	5.08238	0.0413978
ENSRNOG00000000645	Reep3	receptor accessory protein 3	0.925926	4.7068	5.08342	0.0414296
ENSRNOG00000016207	Galnt1	polypeptide N-acetylgalactosaminyltransferase 1	0.575246	5.82819	5.07983	0.0414415
ENSRNOG00000013805	Tnip2	TNFAIP3 interacting protein 2	1.10187	3.61747	5.07337	0.0415525
ENSRNOG00000001003	Trappc5	trafficking protein particle complex 5	-0.646095	5.54777	5.07248	0.0415679
ENSRNOG00000003784	Rilp	Rab interacting lysosomal protein	-0.638811	5.62843	5.07244	0.0415686
ENSRNOG00000014743	Hagh	hydroxyacyl glutathione hydrolase	-0.56202	5.96762	5.0635	0.0417229
ENSRNOG00000009170	Dmxl2	Dmx-like 2	0.948107	4.23934	5.06223	0.0417448
ENSRNOG00000012477	Eef1a2	eukaryotic translation elongation factor 1 alpha 2	-0.553893	10.4821	5.06164	0.0417551
ENSRNOG00000058643	Zfp281	zinc finger protein 281	-0.700286	5.34419	5.06035	0.0417773
ENSRNOG00000033722	Rnf207	ring finger protein 207	-0.513849	6.55817	5.05712	0.0418334
ENSRNOG00000020893	Snx27	sorting nexin family member 27	-0.754828	5.19878	5.05462	0.0418767
ENSRNOG00000008340	RGD1309779	similar to ENSANGP00000021391	-0.948492	4.18853	5.0457	0.0420321
ENSRNOG00000017784	Lrif1	ligand dependent nuclear receptor interacting factor 1	1.24824	2.79738	5.04173	0.0421014
ENSRNOG00000020525	Col5a3	collagen type V alpha 3 chain	-0.713908	5.43914	5.0399	0.0421334
ENSRNOG00000012216	Tgfbi	transforming growth factor, beta induced	-0.61957	5.72419	5.03482	0.0422224
ENSRNOG00000048961	Bhlhe41	basic helix-loop-helix family, member e41	1.17964	3.64524	5.03481	0.0422225
ENSRNOG00000032735	Srek1	splicing regulatory glutamic acid and lysine rich protein 1	0.718914	4.95178	5.03403	0.0422363
ENSRNOG00000028225	Tnni3k	TNNI3 interacting kinase	-0.524226	7.72802	5.03341	0.0422472
ENSRNOG00000057754	Tcf12	transcription factor 12	0.648244	5.36422	5.02483	0.042398
ENSRNOG00000032048	Zfp462	zinc finger protein 462	-0.707559	5.00488	5.016	0.042554
ENSRNOG00000001211	Gatd3a	glutamine amidotransferase like class 1 domain containing 3A	-0.611014	8.00122	5.0192	0.042609
ENSRNOG00000014625	Atp5f1d	ATP synthase F1 subunit delta	-0.539712	10.155	4.99969	0.0428438
ENSRNOG00000028323	Dhrsx	dehydrogenase/reductase X-linked	-0.569458	5.75828	4.98929	0.0430299
ENSRNOG00000007971	Wbp2	WW domain binding protein 2	-0.546962	7.82607	4.98481	0.0431104
ENSRNOG00000027234	Zfp367	zinc finger protein 367	-0.913279	4.08757	4.98409	0.0431234
ENSRNOG00000045863	Naa16	N(alpha)-acetyltransferase 16, NatA auxiliary subunit	1.20458	3.38015	4.98168	0.0431668
ENSRNOG00000008288	Akirin2	akirin 2	0.637533	5.31255	4.98069	0.0431846
ENSRNOG00000011047	Tmem185a	transmembrane protein 185A	0.918089	4.02856	4.9775	0.043242
ENSRNOG00000017857	LOC680835	similar to cullin 7	0.742809	5.86011	5.07218	0.0432431
ENSRNOG00000022736	Cdkn2aip	CDKN2A interacting protein	0.88349	4.11376	4.97554	0.0432774
ENSRNOG00000016189	Frmd5	FERM domain containing 5	-0.705612	5.10602	4.97438	0.0432983
ENSRNOG00000019027	Habp4	hyaluronan binding protein 4	-0.859789	5.7633	5.2706	0.0433037
ENSRNOG00000007725	Mis12	MIS12 kinetochore complex component	0.882798	4.30794	4.97329	0.0433181
ENSRNOG00000004078	Eno3	enolase 3	-0.573481	8.50227	4.95589	0.043634
ENSRNOG00000033772	Serpinb9	serpin family B member 9	1.05539	4.30933	4.98458	0.0436344
ENSRNOG00000018816	Cox5a	cytochrome c oxidase subunit 5A	-0.508816	8.34214	4.94671	0.0438018
ENSRNOG00000043182	2022-09-06	septin 6	0.64884	5.83368	4.9468	0.0438042
ENSRNOG00000011283	Sdhaf3	succinate dehydrogenase complex assembly factor 3	-1.41701	3.38625	4.98412	0.0439545
ENSRNOG00000004857	L2hgdh	L-2-hydroxyglutarate dehydrogenase	1.02614	3.73856	4.93818	0.0439582
ENSRNOG00000014582	Mrpl18	mitochondrial ribosomal protein L18	-0.636882	5.55497	4.93719	0.0439766
ENSRNOG00000057710	Ccnd2	cyclin D2	-0.602082	7.69116	4.93328	0.0440994
ENSRNOG00000008239	Repin1	replication initiator 1	-0.720518	4.81158	4.92426	0.0442151
ENSRNOG00000013265	Tgfbr2	transforming growth factor, beta receptor 2	0.562356	6.85507	4.91273	0.0444293
ENSRNOG00000011756	Phf3	PHD finger protein 3	0.614963	6.36772	4.91047	0.0444756
ENSRNOG00000006244	Lztfl1	leucine zipper transcription factor-like 1	1.19999	3.3315	4.90777	0.0445219
ENSRNOG00000003472	Atp11c	ATPase phospholipid transporting 11C	1.47477	3.06952	4.93577	0.0445633
ENSRNOG00000060694	Adam17	ADAM metallopeptidase domain 17	0.63191	5.59059	4.90488	0.044576
ENSRNOG00000011533	Irx3	iroquois homeobox 3	-0.612755	5.60202	4.90137	0.0446416
ENSRNOG00000014154	Ilf2	interleukin enhancer binding factor 2	0.574688	6.52102	4.89181	0.044821
ENSRNOG00000055925	Zc3h7b	zinc finger CCCH-type containing 7B	-0.503624	6.81992	4.89032	0.0448491
ENSRNOG00000004111	Soat1	sterol O-acyltransferase 1	0.625373	5.4062	4.88348	0.0449783
ENSRNOG00000043171	Hdhd2	haloacid dehalogenase-like hydrolase domain containing 2	-0.713879	5.11368	4.86284	0.0453704
ENSRNOG00000004908	Smc6	structural maintenance of chromosomes 6	0.686102	5.00889	4.86173	0.0453915
ENSRNOG00000016630	Tln1	talin 1	-0.513991	10.589	4.86122	0.0454012
ENSRNOG00000020624	Acadsb	acyl-CoA dehydrogenase, short/branched chain	-0.950577	4.90941	4.94805	0.0454824
ENSRNOG00000010155	Pcm1	pericentriolar material 1	0.541477	7.33825	4.85667	0.0454883
ENSRNOG00000027282	Cep68	centrosomal protein 68	-0.54416	5.86296	4.8471	0.045672
ENSRNOG00000015409	Usp5	ubiquitin specific peptidase 5	-0.507255	6.98177	4.84118	0.0457862
ENSRNOG00000039587	Wdr13	WD repeat domain 13	-0.70696	5.0133	4.83999	0.0458091
ENSRNOG00000028358	Edem3	ER degradation enhancing alpha-mannosidase like protein 3	-0.661976	5.87373	4.84537	0.0458198
ENSRNOG00000019007	Rpl14	ribosomal protein L14	-0.496235	6.94043	4.83824	0.0458428
ENSRNOG00000014806	Pnkd	PNKD, MBL domain containing	-0.502731	7.46779	4.83381	0.0459286
ENSRNOG00000026059	Paqr6	progestin and adipoQ receptor family member 6	-0.647893	5.32535	4.83136	0.0459761
ENSRNOG00000006335	Klhl9	kelch-like family member 9	0.499713	7.29642	4.83038	0.0459951
ENSRNOG00000006787	Dhcr24	24-dehydrocholesterol reductase	-0.756915	6.93558	5.10889	0.046135
ENSRNOG00000005108	Wfs1	wolframin ER transmembrane glycoprotein	-0.546421	6.64881	4.81846	0.0462272
ENSRNOG00000001729	Xxylt1	xyloside xylosyltransferase 1	-0.980451	3.90343	4.81541	0.0462867
ENSRNOG00000020027	Arhgef2	Rho/Rac guanine nucleotide exchange factor 2	-0.552185	6.8841	4.81176	0.0463581
ENSRNOG00000006824	Hdac11	histone deacetylase 11	1.13282	2.2465	4.80314	0.0465274
ENSRNOG00000020776	Dhcr7	7-dehydrocholesterol reductase	-0.617915	6.24962	4.80098	0.0466115
ENSRNOG00000009484	Ptcd3	Pentatricopeptide repeat domain 3	0.504942	6.44824	4.78735	0.0468393
ENSRNOG00000006285	Tlk2	tousled-like kinase 2	0.672519	5.22688	4.7855	0.0468758
ENSRNOG00000060729	Qtrt2	queuine tRNA-ribosyltransferase accessory subunit 2	1.11915	2.15128	4.77499	0.047085
ENSRNOG00000004139	Ndel1	nudE neurodevelopment protein 1-like 1	0.639806	5.56273	4.77416	0.0471016
ENSRNOG00000005249	Snx6	sorting nexin 6	0.742199	4.69793	4.77187	0.0471474
ENSRNOG00000012928	Prmt9	protein arginine methyltransferase 9	0.754006	4.60746	4.7695	0.0471948
ENSRNOG00000029866	Dennd6b	DENN domain containing 6B	-0.893787	4.03606	4.76603	0.0472642
ENSRNOG00000017328	Pter	phosphotriesterase related	-0.917629	4.48956	4.76451	0.0473365
ENSRNOG00000008320	Lypla1	lysophospholipase I	-0.633429	5.58246	4.7621	0.047343
ENSRNOG00000014837	Emilin2	elastin microfibril interfacer 2	0.801341	4.83329	4.75612	0.0474633
ENSRNOG00000003653	Fh	fumarate hydratase	-0.497508	8.99691	4.75503	0.0474853
ENSRNOG00000009899	Skil	SKI-like proto-oncogene	0.616097	5.46003	4.75221	0.0475421
ENSRNOG00000053095	NA	NA	0.91618	4.30173	4.75073	0.0475719
ENSRNOG00000021198	Hist1h2bh	histone cluster 1, H2bh	-0.528579	7.28981	4.74664	0.0476546
ENSRNOG00000023431	LOC102555635	zinc finger protein 39-like	-1.27767	2.82124	4.74238	0.0477451
ENSRNOG00000014615	Grk6	G protein-coupled receptor kinase 6	-1.02892	3.85156	4.74082	0.0477727
ENSRNOG00000014516	Hs6st1	heparan sulfate 6-O-sulfotransferase 1	-0.802051	4.57518	4.7392	0.0478054
ENSRNOG00000009846	Frg1	FSHD region gene 1	1.10572	2.77526	4.73576	0.0478754
ENSRNOG00000020456	Nucb2	nucleobindin 2	0.814672	6.23382	5.08156	0.0478909
ENSRNOG00000018351	Thap4	THAP domain containing 4	-0.802257	4.95756	4.73336	0.0479284
ENSRNOG00000009824	Irf2	interferon regulatory factor 2	0.779937	4.42014	4.73163	0.0479595
ENSRNOG00000004846	Atp6v1c1	ATPase H+ transporting V1 subunit C1	0.535756	6.10972	4.72293	0.0481373
ENSRNOG00000060479	Sp3	Sp3 transcription factor	0.779832	4.57927	4.72293	0.0481374
ENSRNOG00000006813	Sumf1	sulfatase modifying factor 1	0.763939	5.17915	4.71985	0.0482047
ENSRNOG00000029996	NA	NA	-1.1945	2.69335	4.71945	0.0482087
ENSRNOG00000002818	Eftud2	elongation factor Tu GTP binding domain containing 2	-0.481688	7.37748	4.71916	0.0482146
ENSRNOG00000028584	Alkbh2	alkB homolog 2, alpha-ketoglutarate-dependent dioxygenase	1.12597	2.73145	4.71691	0.0482608
ENSRNOG00000036572	Sfxn4	sideroflexin 4	1.11564	2.2336	4.70662	0.0484727
ENSRNOG00000016031	Bicd2	BICD cargo adaptor 2	-0.485344	7.50158	4.70609	0.0484836
ENSRNOG00000003973	Cyb5r1	cytochrome b5 reductase 1	-0.555328	5.71542	4.70521	0.0485018
ENSRNOG00000022347	Fam173b	family with sequence similarity 173, member B	1.15076	3.25278	4.70369	0.0485332
ENSRNOG00000016619	Use1	unconventional SNARE in the ER 1	-0.58186	6.17547	4.70234	0.0485612
ENSRNOG00000049075	Fabp5	fatty acid binding protein 5	0.903676	5.04242	4.78255	0.0486733
ENSRNOG00000010589	LOC103689968	protein FAM134B	-0.791455	4.91288	4.6957	0.0486989
ENSRNOG00000008517	Cdc42ep1	CDC42 effector protein 1	-0.711297	5.40844	4.69518	0.0487138
ENSRNOG00000015777	Mex3c	mex-3 RNA binding family member C	-0.825903	4.67566	4.69395	0.0487352
ENSRNOG00000001344	Aldh2	aldehyde dehydrogenase 2 family (mitochondrial)	-0.500629	8.15809	4.69288	0.0487575
ENSRNOG00000006642	Yipf6	Yip1 domain family, member 6	-0.918109	3.92306	4.68635	0.0488933
ENSRNOG00000018214	Bok	BCL2 family apoptosis regulator BOK	-0.514391	6.75935	4.68555	0.0489101
ENSRNOG00000004515	Pes1	pescadillo ribosomal biogenesis factor 1	0.589317	5.65613	4.68145	0.0489959
ENSRNOG00000001982	Cblb	Cbl proto-oncogene B	0.613431	5.36162	4.67062	0.0492229
ENSRNOG00000006789	Ddit3	DNA-damage inducible transcript 3	0.931793	4.08442	4.66669	0.0493057
ENSRNOG00000012873	Gfm1	G elongation factor, mitochondrial 1	0.493473	7.50455	4.665	0.0493412
ENSRNOG00000010239	Cnbp	CCHC-type zinc finger, nucleic acid binding protein	-0.491509	8.228	4.66179	0.049409
ENSRNOG00000024112	Dgkq	diacylglycerol kinase, theta	1.19146	3.62085	4.6593	0.0494616
ENSRNOG00000015049	Scn5a	sodium voltage-gated channel alpha subunit 5	-0.489873	8.2004	4.65918	0.0494641
ENSRNOG00000006324	Trpc6	transient receptor potential cation channel, subfamily C, member 6	1.41272	4.77014	5.37107	0.0495165
ENSRNOG00000049649	Hist1h2ah	histone cluster 1 H2A family member H	-0.539175	6.34789	4.65162	0.0496244
ENSRNOG00000011226	Timm8a1	translocase of inner mitochondrial membrane 8A1	1.20686	2.85815	4.65005	0.0496576
ENSRNOG00000019651	Slc12a4	solute carrier family 12 member 4	-0.509488	8.0928	4.64221	0.0498246
ENSRNOG00000004670	Ddx56	DEAD-box helicase 56	-0.622686	5.25788	4.63913	0.0498902
ENSRNOG00000015501	Ddhd2	DDHD domain containing 2	0.869615	4.40541	4.63908	0.0498913
ENSRNOG00000008557	Abcb8	ATP binding cassette subfamily B member 8	-0.52324	6.28586	4.63719	0.0499317
ENSRNOG00000036684	Pcyt2	phosphate cytidylyltransferase 2, ethanolamine	-0.865622	7.05916	5.19663	0.0499428
ENSRNOG00000053201	Gpcpd1	glycerophosphocholine phosphodiesterase 1	1.23834	3.05586	4.63659	0.0499447
ENSRNOG00000001687	Crybg3	crystallin beta-gamma domain containing 3	0.540805	6.07537	4.63406	0.0499988
ENSRNOG00000012348	Exosc4	exosome component 4	-0.633115	5.57866	4.62725	0.050145
ENSRNOG00000011936	Abhd14a	abhydrolase domain containing 14A	-1.11814	2.37422	4.62693	0.0501519
ENSRNOG00000024577	Gamt	guanidinoacetate N-methyltransferase	1.15304	3.15317	4.62617	0.0501681
ENSRNOG00000061139	Taf1a	TATA-box binding protein associated factor, RNA polymerase I subunit A	1.09157	2.76806	4.62496	0.0501942
ENSRNOG00000008445	Dact1	dishevelled-binding antagonist of beta-catenin 1	0.823433	4.46351	4.61989	0.0503034
ENSRNOG00000010183	Fam198b	family with sequence similarity 198, member B	-0.59042	5.66737	4.61767	0.0503513
ENSRNOG00000006217	Wiz	widely-interspaced zinc finger motifs	-0.63916	5.42822	4.61555	0.0503971
ENSRNOG00000009220	Tmem17	transmembrane protein 17	1.11563	2.45759	4.61299	0.0504525
ENSRNOG00000045646	LOC684762	similar to CG31613-PA	-1.09824	4.01963	4.63108	0.050456
ENSRNOG00000007319	Trib3	tribbles pseudokinase 3	-1.04691	3.62565	4.6095	0.0505281
ENSRNOG00000005388	Rassf3	Ras association domain family member 3	-0.615698	5.73622	4.60659	0.0505913
ENSRNOG00000020880	Klhl18	kelch-like family member 18	-0.967105	4.05519	4.60495	0.0506269
ENSRNOG00000029773	Atm	ATM serine/threonine kinase	0.664188	5.24661	4.60464	0.0506338
ENSRNOG00000056184	Lrp2	LDL receptor related protein 2	-1.11844	2.83316	4.60199	0.0506913
ENSRNOG00000003494	Ppfia4	PTPRF interacting protein alpha 4	-0.933452	4.33538	4.58903	0.0509787
ENSRNOG00000029304	Aggf1	angiogenic factor with G patch and FHA domains 1	1.15723	3.21364	4.57981	0.051177
ENSRNOG00000003915	Tmem206	transmembrane protein 206	0.900981	4.42723	4.57868	0.0512061
ENSRNOG00000029910	Golga4	golgin A4	0.488053	7.63884	4.57168	0.0513563
ENSRNOG00000000831	Gtf2h4	general transcription factor 2H subunit 4	0.900672	4.22142	4.57117	0.0513678
ENSRNOG00000002473	Odr4	odr-4 GPCR localization factor homolog	0.793883	4.36071	4.56937	0.0514075
ENSRNOG00000042983	Nudt21	nudix hydrolase 21	0.543112	5.86357	4.56912	0.0514129
ENSRNOG00000027787	Cdc6	cell division cycle 6	-1.0919	3.10287	4.56594	0.0514835
ENSRNOG00000015078	Ifitm3	interferon induced transmembrane protein 3	0.657348	5.92616	4.57818	0.0516911
ENSRNOG00000012801	Gsto2	glutathione S-transferase omega 2	-1.08353	3.27376	4.55068	0.0518233
ENSRNOG00000019254	Dyrk1b	dual specificity tyrosine phosphorylation regulated kinase 1B	-0.676574	4.91874	4.54255	0.0520052
ENSRNOG00000047575	Dhx34	DExH-box helicase 34	-0.89907	3.95145	4.53982	0.0520667
ENSRNOG00000009536	Pgp	phosphoglycolate phosphatase	-0.588047	5.77418	4.5378	0.0521121
ENSRNOG00000018788	Btbd2	BTB domain containing 2	-0.579553	5.50647	4.52767	0.0523405
ENSRNOG00000060179	Gpc3	glypican 3	0.554911	6.30042	4.52545	0.0523909
ENSRNOG00000009046	Phf13	PHD finger protein 13	1.01581	3.87036	4.52364	0.0524318
ENSRNOG00000013255	Dnajc8	DnaJ heat shock protein family (Hsp40) member C8	0.58162	5.78384	4.5235	0.0524349
ENSRNOG00000031934	Enah	ENAH, actin regulator	-0.575616	8.59911	4.52115	0.0525418
ENSRNOG00000007610	Gdf11	growth differentiation factor 11	-1.09735	2.6155	4.51647	0.0525946
ENSRNOG00000002511	Flt4	fms-related tyrosine kinase 4	-1.25765	3.32115	4.51636	0.0526014
ENSRNOG00000019940	Ssr2	signal sequence receptor subunit 2	-0.504089	6.82233	4.51452	0.052639
ENSRNOG00000039582	RGD1561161	similar to BC067074 protein	-0.578746	6.70238	4.50897	0.0528089
ENSRNOG00000011617	Dguok	deoxyguanosine kinase	-0.652892	5.35051	4.50248	0.052914
ENSRNOG00000050289	Cstf2t	cleavage stimulation factor subunit 2, tau variant	0.537319	6.41495	4.49783	0.0530205
ENSRNOG00000023538	Aldh5a1	aldehyde dehydrogenase 5 family, member A1	-0.540411	5.73257	4.49596	0.0530635
ENSRNOG00000023473	NA	NA	0.846102	4.21579	4.49218	0.0531506
ENSRNOG00000038622	Zfp628	zinc finger protein 628	-0.931022	3.87751	4.48653	0.0532808
ENSRNOG00000031092	Rock1	Rho-associated coiled-coil containing protein kinase 1	0.475648	7.1479	4.48185	0.0533891
ENSRNOG00000016356	Got1	glutamic-oxaloacetic transaminase 1	-0.486451	9.49571	4.48107	0.0534072
ENSRNOG00000012558	Orc2	origin recognition complex, subunit 2	1.11799	2.90483	4.4789	0.0534574
ENSRNOG00000024793	NA	NA	-1.10048	1.99805	4.47443	0.0535612
ENSRNOG00000052620	Rack1	receptor for activated C kinase 1	-0.487963	8.799	4.46885	0.0536911
ENSRNOG00000013196	Dok5	docking protein 5	-1.49085	3.88465	4.81877	0.0537146
ENSRNOG00000015971	Slc12a2	solute carrier family 12 member 2	0.680314	5.17969	4.466	0.0537575
ENSRNOG00000009042	Sec24c	SEC24 homolog C, COPII coat complex component	-0.469114	7.2388	4.46593	0.0537591
ENSRNOG00000008689	Cbx1	chromobox 1	0.645214	5.18568	4.45994	0.0538992
ENSRNOG00000013030	Pip4k2b	phosphatidylinositol-5-phosphate 4-kinase type 2 beta	0.986702	4.11529	4.45675	0.0539782
ENSRNOG00000017191	Trim5	tripartite motif-containing 5	0.679268	5.19282	4.45364	0.054047
ENSRNOG00000018087	Vim	vimentin	0.540226	10.017	4.44647	0.0542157
ENSRNOG00000032703	Rasgrp3	RAS guanyl releasing protein 3	-1.03713	7.00966	5.32256	0.05423
ENSRNOG00000016790	Kmt5b	lysine methyltransferase 5B	-0.770722	5.00805	4.43533	0.0544835
ENSRNOG00000008176	Nppa	natriuretic peptide A	-1.13049	13.4679	5.28473	0.0545706
ENSRNOG00000001825	NA	NA	-0.492133	8.66524	4.4302	0.0546011
ENSRNOG00000018603	Carns1	carnosine synthase 1	-0.593215	5.92785	4.42975	0.0546116
ENSRNOG00000004257	Ctps2	CTP synthase 2	0.777075	4.48224	4.42569	0.0547083
ENSRNOG00000016561	Pclaf	PCNA clamp associated factor	1.09137	2.29751	4.42518	0.0547205
ENSRNOG00000059142	Dtwd2	DTW domain containing 2	-1.40471	2.24239	4.50227	0.0547226
ENSRNOG00000013653	Pdlim7	PDZ and LIM domain 7	-0.538922	7.09126	4.42296	0.0547735
ENSRNOG00000002093	Tgfbr3	transforming growth factor beta receptor 3	0.51851	6.07825	4.41865	0.0548765
ENSRNOG00000024934	Npat	nuclear protein, co-activator of histone transcription	0.743781	4.8687	4.41455	0.0549746
ENSRNOG00000009422	Hmgcl	3-hydroxy-3-methylglutaryl-CoA lyase	-0.622648	5.6097	4.41053	0.055071
ENSRNOG00000015552	Ppil4	peptidylprolyl isomerase like 4	0.668756	5.00586	4.40622	0.0551746
ENSRNOG00000005580	Itgb4	integrin subunit beta 4	1.13588	2.46502	4.40459	0.055214
ENSRNOG00000012406	Pcbp4	poly(rC) binding protein 4	-0.586159	5.40172	4.40281	0.0552569
ENSRNOG00000002541	Pds5a	PDS5 cohesin associated factor A	0.494838	6.24483	4.40101	0.0553003
ENSRNOG00000020417	Gsk3a	glycogen synthase kinase 3 alpha	-0.522321	6.14315	4.40076	0.0553064
ENSRNOG00000050298	Rfng	RFNG O-fucosylpeptide 3-beta-N-acetylglucosaminyltransferase	-1.00002	3.52223	4.39771	0.0553802
ENSRNOG00000016062	Snta1	syntrophin, alpha 1	-0.482815	6.66771	4.39652	0.0554089
ENSRNOG00000048320	Ndufa11	NADH:ubiquinone oxidoreductase subunit A11	-0.482217	8.70666	4.39601	0.0554212
ENSRNOG00000059894	Hmmr	hyaluronan-mediated motility receptor	-0.60307	5.55853	4.39491	0.0554479
ENSRNOG00000016351	Frrs1	ferric-chelate reductase 1	0.668837	5.18612	4.39466	0.0554538
ENSRNOG00000016478	Eif5a	eukaryotic translation initiation factor 5A	-0.46941	7.90397	4.39014	0.0555634
ENSRNOG00000059386	Nudt19	nudix hydrolase 19	-0.832165	4.37871	4.38915	0.0555875
ENSRNOG00000058437	Hist1h2ac	histone cluster 1 H2A family member C	-0.751428	4.5259	4.38454	0.0556995
ENSRNOG00000027867	Rexo4	REX4 homolog, 3'-5' exonuclease	0.618371	5.51059	4.38388	0.0557156
ENSRNOG00000025518	Carmil3	capping protein regulator and myosin 1 linker 3	-1.14119	2.48409	4.37666	0.0558918
ENSRNOG00000007284	Slc2a1	solute carrier family 2 member 1	0.475697	6.93876	4.37612	0.055905
ENSRNOG00000014664	Virma	vir like m6A methyltransferase associated	0.532806	6.21847	4.36845	0.056093
ENSRNOG00000010189	Rps24	ribosomal protein S24	0.583839	5.78858	4.36753	0.0561155
ENSRNOG00000023383	Ddx3x	DEAD-box helicase 3, X-linked	0.473469	8.37915	4.36339	0.0562173
ENSRNOG00000015540	Ppp6r3	protein phosphatase 6, regulatory subunit 3	0.479693	7.53938	4.36236	0.0562429
ENSRNOG00000014197	Tmem51	transmembrane protein 51	0.601615	5.45241	4.36199	0.0562519
ENSRNOG00000012007	Slc38a7	solute carrier family 38, member 7	-0.803794	4.51051	4.36087	0.0562795
ENSRNOG00000056772	Col4a6	collagen type IV alpha 6 chain	-0.832326	4.32721	4.35961	0.0563104
ENSRNOG00000014275	NA	NA	0.592562	5.45578	4.35582	0.0564042
ENSRNOG00000004143	Adipor1	adiponectin receptor 1	-0.49923	6.19565	4.3485	0.0565854
ENSRNOG00000026775	Pmpca	peptidase, mitochondrial processing alpha subunit	-0.478535	7.61701	4.34845	0.0565865
ENSRNOG00000020811	Il6r	interleukin 6 receptor	-1.03965	3.5603	4.34163	0.0567561
ENSRNOG00000036816	Wls	wntless Wnt ligand secretion mediator	0.475812	9.62984	4.33762	0.056856
ENSRNOG00000056332	Miga1	mitoguardin 1	1.05492	3.25643	4.33047	0.0570348
ENSRNOG00000004532	Fam69b	family with sequence similarity 69, member B	-1.09434	2.93023	4.32965	0.0570553
ENSRNOG00000012067	Fam111a	family with sequence similarity 111, member A	-0.490153	8.01752	4.32941	0.0570612
ENSRNOG00000004583	Mb	myoglobin	-0.583552	11.1838	4.32246	0.05724
ENSRNOG00000006400	Tbc1d14	TBC1 domain family, member 14	0.860368	4.15062	4.32226	0.0572409
ENSRNOG00000021128	Kcnj11	potassium voltage-gated channel subfamily J member 11	-0.649228	5.32861	4.32131	0.0572646
ENSRNOG00000019418	Lrrc4b	leucine rich repeat containing 4B	-0.491515	6.33377	4.32094	0.0572739
ENSRNOG00000016587	Ninj1	ninjurin 1	-0.748165	4.5029	4.31925	0.0573166
ENSRNOG00000019933	Ubqln4	ubiquilin 4	-0.53821	5.96816	4.31837	0.0573386
ENSRNOG00000006901	Cd320	CD320 molecule	-0.593562	5.36595	4.31739	0.0573635
ENSRNOG00000034258	Xirp2	xin actin-binding repeat containing 2	-0.915555	7.28546	4.98256	0.0574113
ENSRNOG00000061185	LOC684762	similar to CG31613-PA	-0.688587	4.74258	4.31351	0.0574614
ENSRNOG00000010232	Enpp5	ectonucleotide pyrophosphatase/phosphodiesterase 5	0.856944	4.10562	4.31313	0.0574711
ENSRNOG00000016846	Pik3cd	phosphatidylinositol-4,5-bisphosphate 3-kinase, catalytic subunit delta	-1.12631	3.06679	4.31154	0.0575113
ENSRNOG00000008607	U2surp	U2 snRNP-associated SURP domain containing	0.846886	4.76878	4.31691	0.0575281
ENSRNOG00000001602	Ltn1	listerin E3 ubiquitin protein ligase 1	0.526128	6.89785	4.31024	0.0575441
ENSRNOG00000042037	Smim7	small integral membrane protein 7	0.70565	4.99301	4.29357	0.0579677
ENSRNOG00000001182	Ndufv3	NADH:ubiquinone oxidoreductase subunit V3	-0.530847	6.36941	4.29037	0.0580496
ENSRNOG00000016388	Sphkap	SPHK1 interactor, AKAP domain containing	0.506664	7.24112	4.28918	0.0580801
ENSRNOG00000027257	Gmip	Gem-interacting protein	0.983047	3.67383	4.28378	0.0582184
ENSRNOG00000000503	Ppard	peroxisome proliferator-activated receptor delta	-0.624905	5.14164	4.27942	0.0583304
ENSRNOG00000003603	Arhgap44	Rho GTPase activating protein 44	-0.615468	5.17206	4.27628	0.0584111
ENSRNOG00000002135	Sgcb	sarcoglycan, beta	-0.479173	7.37586	4.27547	0.0584322
ENSRNOG00000049215	Cbx2	chromobox 2	-1.03328	2.98394	4.27238	0.0585118
ENSRNOG00000007514	Sox12	SRY box 12	-0.783266	4.87252	4.27247	0.0585138
ENSRNOG00000059715	Cc2d2a	coiled-coil and C2 domain containing 2A	1.03416	3.35827	4.27123	0.0585415
ENSRNOG00000006137	Arid1a	AT-rich interaction domain 1A	-0.504032	8.04339	4.27066	0.0585562
ENSRNOG00000004217	Stk10	serine/threonine kinase 10	0.821246	4.19006	4.26561	0.0586869
ENSRNOG00000033065	Rad50	RAD50 double strand break repair protein	0.510259	5.98468	4.26516	0.0586986
ENSRNOG00000003329	Ppm1d	protein phosphatase, Mg2+/Mn2+ dependent, 1D	0.71609	4.78277	4.26311	0.0587517
ENSRNOG00000056753	Hectd2	HECT domain E3 ubiquitin protein ligase 2	-0.779962	4.71479	4.26133	0.0587979
ENSRNOG00000046636	Hist1h2ao	histone cluster 1, H2ao	-0.505517	6.23998	4.2599	0.058835
ENSRNOG00000037638	Timm50	translocase of inner mitochondrial membrane 50	-0.510833	6.65157	4.25794	0.0588861
ENSRNOG00000003508	Ergic1	endoplasmic reticulum-golgi intermediate compartment 1	0.531501	6.03657	4.25729	0.0589028
ENSRNOG00000000108	Aga	aspartylglucosaminidase	0.657276	5.15181	4.24929	0.0591115
ENSRNOG00000037998	Snw1	SNW domain containing 1	0.514918	6.22287	4.24546	0.0592116
ENSRNOG00000009567	Mrpl10	mitochondrial ribosomal protein L10	-0.633312	5.08815	4.24457	0.0592349
ENSRNOG00000009446	Rxra	retinoid X receptor alpha	-0.634697	5.10607	4.2445	0.0592368
ENSRNOG00000018791	Dnlz	DNL-type zinc finger	-0.784289	4.52233	4.24238	0.0592923
ENSRNOG00000022438	Jmjd4	jumonji domain containing 4	1.16868	2.62682	4.23893	0.0593829
ENSRNOG00000004132	Lasp1	LIM and SH3 protein 1	0.487693	6.39524	4.23467	0.0594951
ENSRNOG00000008163	Atp6v1g1	ATPase H+ transporting V1 subunit G1	0.513793	7.16078	4.23252	0.0595517
ENSRNOG00000046207	Cbx4	chromobox 4	-0.65643	5.08066	4.23181	0.0595705
ENSRNOG00000012564	RGD1564541	similar to hypothetical protein FLJ22965	-1.34596	2.84177	4.27406	0.0595951
ENSRNOG00000016552	Hmgcs1	3-hydroxy-3-methylglutaryl-CoA synthase 1	-0.966698	8.68008	4.96691	0.0596221
ENSRNOG00000000942	Pan3	poly(A) specific ribonuclease subunit PAN3	1.0855	3.05855	4.22476	0.0597566
ENSRNOG00000002241	Hspbap1	HSPB1 associated protein 1	1.03882	3.37157	4.22414	0.0597732
ENSRNOG00000013841	Dcaf1	DDB1 and CUL4 associated factor 1	0.477465	6.38554	4.22383	0.0597814
ENSRNOG00000007345	Amot	angiomotin	1.21724	3.81739	4.27789	0.0598072
ENSRNOG00000009333	Osgep	O-sialoglycoprotein endopeptidase	-0.692487	4.96293	4.22083	0.0598609
ENSRNOG00000022373	Dennd4b	DENN domain containing 4B	-0.618136	5.32284	4.22039	0.0598724
ENSRNOG00000018363	Hectd3	HECT domain E3 ubiquitin protein ligase 3	0.767775	4.65779	4.21939	0.059899
ENSRNOG00000011588	Rnf146	ring finger protein 146	0.621531	5.23922	4.21887	0.0599129
ENSRNOG00000022268	Pnpla3	patatin-like phospholipase domain containing 3	-0.842102	4.17174	4.21746	0.0599504
ENSRNOG00000000341	Nid2	nidogen 2	-0.962268	8.75775	4.94685	0.0600265
ENSRNOG00000019169	RGD1562218	similar to RIKEN cDNA 0610039J04	0.643433	5.1039	4.21412	0.0600392
ENSRNOG00000032768	Stxbp4	syntaxin binding protein 4	-0.806258	4.28379	4.21256	0.0600807
ENSRNOG00000009481	Ddhd1	DDHD domain containing 1	-0.603571	5.21628	4.20747	0.0602165
ENSRNOG00000016156	Nptxr	neuronal pentraxin receptor	-0.986589	3.65863	4.20742	0.0602177
ENSRNOG00000018417	Naa35	N(alpha)-acetyltransferase 35, NatC auxiliary subunit	0.505587	6.44604	4.20081	0.0603948
ENSRNOG00000049604	Mvk	mevalonate kinase	-0.743795	4.54699	4.19846	0.0604578
ENSRNOG00000027229	Slc35d2	solute carrier family 35 member D2	-1.04778	2.61576	4.19461	0.0605612
ENSRNOG00000061530	Fgf16	fibroblast growth factor 16	-0.806966	4.53147	4.1934	0.0605938
ENSRNOG00000006569	Itgb8	integrin subunit beta 8	0.774315	4.61853	4.18703	0.0607655
ENSRNOG00000011523	H2afy	H2A histone family, member Y	0.629847	5.31833	4.18399	0.0608475
ENSRNOG00000015332	Thoc1	THO complex 1	0.88625	4.3057	4.18184	0.0609057
ENSRNOG00000012146	Pomt2	protein-O-mannosyltransferase 2	-0.778011	4.95311	4.18343	0.0609077
ENSRNOG00000019247	Plekhj1	pleckstrin homology domain containing J1	-0.645218	5.12713	4.18035	0.060946
ENSRNOG00000053932	Ddx6	DEAD-box helicase 6	-1.10676	2.1581	4.17952	0.0609686
ENSRNOG00000049244	Sepsecs	Sep (O-phosphoserine) tRNA:Sec (selenocysteine) tRNA synthase	1.04079	3.25308	4.17936	0.0609731
ENSRNOG00000017737	Dgkz	diacylglycerol kinase zeta	-0.497869	5.9034	4.17766	0.061019
ENSRNOG00000046660	Gpc6	glypican 6	0.850181	4.41721	4.17582	0.0610691
ENSRNOG00000006248	Trim37	tripartite motif-containing 37	1.03595	3.57337	4.17432	0.0611098
ENSRNOG00000019400	Dag1	dystroglycan 1	-0.469849	9.8549	4.17413	0.0611149
ENSRNOG00000010194	Ift43	intraflagellar transport 43	-0.558359	7.56996	4.18134	0.0611189
ENSRNOG00000028930	Dab2	DAB2, clathrin adaptor protein	-0.479389	7.27847	4.17111	0.0611972
ENSRNOG00000015226	Man1a2	mannosidase, alpha, class 1A, member 2	-0.620449	5.29017	4.17087	0.0612036
ENSRNOG00000050646	Fem1a	fem-1 homolog A	-0.457782	7.36609	4.16892	0.0612568
ENSRNOG00000009896	Tmem199	transmembrane protein 199	0.752662	4.48246	4.16721	0.0613033
ENSRNOG00000049985	Gprasp1	G protein-coupled receptor associated sorting protein 1	0.806573	4.21001	4.16564	0.0613462
ENSRNOG00000017800	Foxc1	forkhead box C1	-1.04758	2.6579	4.16336	0.0614087
ENSRNOG00000001312	Pdgfa	platelet derived growth factor subunit A	-0.576171	5.33818	4.16248	0.0614328
ENSRNOG00000016109	Neurl4	neuralized E3 ubiquitin protein ligase 4	-0.537767	6.63967	4.15833	0.0615463
ENSRNOG00000002667	Lamc2	laminin subunit gamma 2	-0.525198	9.1923	4.151	0.0617476
ENSRNOG00000057464	Fmr1	fragile X mental retardation 1	0.792767	4.56094	4.15004	0.0617743
ENSRNOG00000016617	Wwtr1	WW domain containing transcription regulator 1	-0.487995	6.74576	4.14958	0.0617868
ENSRNOG00000006197	Calu	calumenin	0.468479	8.66354	4.1447	0.0619215
ENSRNOG00000002871	Rbm25l1	RNA binding motif protein 25-like 1	0.807122	4.1563	4.13362	0.0622282
ENSRNOG00000028292	Gart	phosphoribosylglycinamide formyltransferase, phosphoribosylglycinamide synthetase, phosphoribosylaminoimidazole synthetase	-0.535748	6.54973	4.133	0.0622456
ENSRNOG00000010728	Stradb	STE20-related kinase adaptor beta	0.807693	4.36571	4.13191	0.0622759
ENSRNOG00000031022	Rpl36al	ribosomal protein L36a-like	1.06144	4.18237	4.19959	0.0622984
ENSRNOG00000010957	Braf	B-Raf proto-oncogene, serine/threonine kinase	-0.702958	4.70101	4.12915	0.0623526
ENSRNOG00000009977	Thrap3	thyroid hormone receptor associated protein 3	0.54168	7.1319	4.1229	0.0625315
ENSRNOG00000015310	Lrrc32	leucine rich repeat containing 32	0.993751	3.91679	4.12032	0.0625991
ENSRNOG00000010320	Efnb3	ephrin B3	0.576223	6.4352	4.12218	0.0626033
ENSRNOG00000013300	Atp5if1	ATP synthase inhibitory factor subunit 1	-0.554303	7.82192	4.12705	0.0626119
ENSRNOG00000030537	Slc26a11	solute carrier family 26 member 11	-0.911591	3.83328	4.111	0.0628606
ENSRNOG00000014013	Map4k4	mitogen-activated protein kinase kinase kinase kinase 4	0.456212	7.18862	4.11012	0.0628851
ENSRNOG00000018551	Olr63	olfactory receptor 63	0.922504	4.74064	4.16972	0.0632767
ENSRNOG00000026793	Nt5dc3	5'-nucleotidase domain containing 3	-0.689609	4.6438	4.09503	0.0633114
ENSRNOG00000010267	Klhdc10	kelch domain containing 10	0.535745	5.69781	4.09303	0.0633683
ENSRNOG00000011857	Mtpn	myotrophin	0.517409	6.04352	4.08701	0.0635393
ENSRNOG00000014064	Ctsh	cathepsin H	0.612428	6.92329	4.14955	0.0636692
ENSRNOG00000000127	Kpna6	karyopherin subunit alpha 6	-0.470855	6.59241	4.08232	0.0636731
ENSRNOG00000046769	Mms19	MMS19 homolog, cytosolic iron-sulfur assembly component	-0.474629	6.1858	4.08033	0.0637298
ENSRNOG00000013777	Rnf166	ring finger protein 166	-0.748679	4.43004	4.07603	0.0638531
ENSRNOG00000032546	Dot1l	DOT1 like histone lysine methyltransferase	-0.46652	7.9642	4.07579	0.0638599
ENSRNOG00000018741	Zfp318	zinc finger protein 318	0.666069	5.04997	4.0744	0.0638996
ENSRNOG00000058186	Errfi1	ERBB receptor feedback inhibitor 1	1.07511	3.19073	4.07153	0.0639818
ENSRNOG00000004036	Snx12	sorting nexin 12	-0.64859	5.38704	4.07037	0.0640153
ENSRNOG00000025554	Zfp445	zinc finger protein 445	0.653082	5.18445	4.06384	0.0642033
ENSRNOG00000013391	Sorbs2	sorbin and SH3 domain containing 2	-0.493882	10.4909	4.05359	0.0644995
ENSRNOG00000015633	Cul3	cullin 3	0.468383	6.75571	4.05165	0.0645558
ENSRNOG00000010386	H2afx	H2A histone family, member X	-0.469334	6.32677	4.04721	0.0646849
ENSRNOG00000024568	Ndufs7	NADH:ubiquinone oxidoreductase core subunit S7	-0.461001	8.98819	4.04568	0.0647296
ENSRNOG00000022099	Trim72	tripartite motif containing 72	-0.986643	8.31266	4.80504	0.064772
ENSRNOG00000013970	Cdt1	chromatin licensing and DNA replication factor 1	-0.731623	4.36579	4.04395	0.0647799
ENSRNOG00000042556	Bmyc	brain expressed myelocytomatosis oncogene	0.828139	4.04286	4.04232	0.0648272
ENSRNOG00000008236	Decr1	2,4-dienoyl-CoA reductase 1	0.464763	6.51378	4.04171	0.0648452
ENSRNOG00000001061	Rilpl2	Rab interacting lysosomal protein-like 2	1.12334	2.9789	4.03964	0.0649057
ENSRNOG00000042179	Cfap20	cilia and flagella associated protein 20	0.852421	4.64854	4.05055	0.06501
ENSRNOG00000016536	Pdik1l	PDLIM1 interacting kinase 1 like	-1.22228	3.15264	4.03633	0.0650483
ENSRNOG00000020813	Ltbp3	latent transforming growth factor beta binding protein 3	-0.530659	7.08034	4.03417	0.0650701
ENSRNOG00000023162	Car14	carbonic anhydrase 14	-0.461285	6.46997	4.03036	0.0651773
ENSRNOG00000000613	Tfam	transcription factor A, mitochondrial	0.655633	5.02766	4.02803	0.0652458
ENSRNOG00000060005	Surf4	surfeit 4	0.728363	4.3885	4.02783	0.0652517
ENSRNOG00000032575	Ocel1	occludin/ELL domain containing 1	-1.01801	3.01163	4.0216	0.065435
ENSRNOG00000003259	C1qtnf1	C1q and TNF related 1	1.15957	3.43039	4.01869	0.0655256
ENSRNOG00000012852	Bin1	bridging integrator 1	0.994312	3.61101	4.01144	0.0657355
ENSRNOG00000003778	Opn3	opsin 3	-1.10747	2.88998	3.99386	0.0662594
ENSRNOG00000005686	Suclg2	succinate-CoA ligase, GDP-forming, beta subunit	-0.517393	7.50024	3.99237	0.0663087
ENSRNOG00000026607	Tnfsf18	TNF superfamily member 18	1.18947	3.38888	3.99212	0.0663161
ENSRNOG00000006526	Sema3c	semaphorin 3C	-0.468493	7.8538	3.99004	0.0663741
ENSRNOG00000001148	Rplp0	ribosomal protein lateral stalk subunit P0	-0.455811	8.40115	3.988	0.0664351
ENSRNOG00000020463	Eif1ad	eukaryotic translation initiation factor 1A domain containing	1.05792	2.84215	3.9866	0.0664771
ENSRNOG00000004185	Mon2	MON2 homolog, regulator of endosome-to-Golgi trafficking	0.465465	7.20389	3.98421	0.066549
ENSRNOG00000021213	Lix1l	limb and CNS expressed 1 like	0.51061	5.7541	3.9822	0.0666095
ENSRNOG00000056150	Purb	purine rich element binding protein B	-0.556892	5.72265	3.98218	0.0666102
ENSRNOG00000010301	Eif4e3	eukaryotic translation initiation factor 4E family member 3	1.10622	3.35343	3.98181	0.0666214
ENSRNOG00000019780	Sypl2	synaptophysin-like 2	-1.16478	3.37953	3.97276	0.0668993
ENSRNOG00000016013	Gprc5b	G protein-coupled receptor, class C, group 5, member B	0.59833	5.71682	3.96908	0.067011
ENSRNOG00000020710	Raver1	ribonucleoprotein, PTB-binding 1	-0.459616	6.47276	3.96665	0.06708
ENSRNOG00000002724	Prpsap2	phosphoribosyl pyrophosphate synthetase-associated protein 2	0.640632	5.23657	3.96384	0.0671655
ENSRNOG00000023753	Afdn	afadin, adherens junction formation factor	0.494039	6.02999	3.95925	0.0673055
ENSRNOG00000007249	Cdkn1b	cyclin-dependent kinase inhibitor 1B	0.607357	6.14992	3.98442	0.0673475
ENSRNOG00000019485	Bckdk	branched chain ketoacid dehydrogenase kinase	-0.571258	5.96298	3.95759	0.0673606
ENSRNOG00000003981	Zfp18	zinc finger protein 18	1.00375	3.94708	3.95738	0.0673669
ENSRNOG00000019936	Anapc15	anaphase promoting complex subunit 15	-1.05915	3.09539	3.95615	0.0674
ENSRNOG00000023861	Snap91	synaptosome associated protein 91	-0.747835	6.68631	4.25987	0.0674665
ENSRNOG00000016807	Oat	ornithine aminotransferase	-0.466327	6.81491	3.95277	0.0675034
ENSRNOG00000012054	Zmpste24	zinc metallopeptidase STE24	0.528746	5.72342	3.94457	0.067755
ENSRNOG00000049219	Rnf187	ring finger protein 187	-0.461935	6.94747	3.93913	0.0679226
ENSRNOG00000002224	Yipf7	Yip1 domain family, member 7	-0.703575	5.10195	3.93902	0.0679306
ENSRNOG00000023546	Hspb1	heat shock protein family B (small) member 1	-0.497294	10.7872	3.93381	0.0680869
ENSRNOG00000029941	Grina	glutamate ionotropic receptor NMDA type subunit associated protein 1	-0.465168	7.26965	3.93288	0.0681155
ENSRNOG00000014986	Ube4b	ubiquitination factor E4B	0.566204	7.11856	3.95426	0.0681306
ENSRNOG00000001816	Rfc4	replication factor C subunit 4	1.12234	3.00268	3.9308	0.06818
ENSRNOG00000001172	Rnf10	ring finger protein 10	-0.487289	7.0201	3.92965	0.0682155
ENSRNOG00000014966	LOC690000	similar to CG3740-PA	-1.02175	3.22939	3.92947	0.0682211
ENSRNOG00000007286	Mdm1	Mdm1 nuclear protein	-1.13178	2.49097	3.92686	0.0683021
ENSRNOG00000005290	Ywhae	tyrosine 3-monooxygenase/tryptophan 5-monooxygenase activation protein, epsilon	0.447149	9.07058	3.92538	0.0683482
ENSRNOG00000020466	Apba3	amyloid beta precursor protein binding family A member 3	-0.590017	5.18895	3.92515	0.0683553
ENSRNOG00000004035	Krr1	KRR1, small subunit processome component homolog	0.698028	4.56847	3.9184	0.0685653
ENSRNOG00000014173	Smc3	structural maintenance of chromosomes 3	0.478698	6.90729	3.91665	0.06862
ENSRNOG00000000800	Man1a1	mannosidase, alpha, class 1A, member 1	0.540343	5.74636	3.91603	0.0686393
ENSRNOG00000039417	Dda1	DET1 and DDB1 associated 1	-0.942209	3.69212	3.90732	0.0689121
ENSRNOG00000002267	Chic2	cysteine-rich hydrophobic domain 2	1.02067	3.6955	3.90411	0.0690127
ENSRNOG00000026248	Nmt2	N-myristoyltransferase 2	0.702724	4.82934	3.90406	0.0690142
ENSRNOG00000001573	Usp25	ubiquitin specific peptidase 25	0.535271	5.50494	3.90263	0.0690594
ENSRNOG00000037198	Usp18	ubiquitin specific peptidase 18	1.00885	4.06553	3.91643	0.069144
ENSRNOG00000008086	Dpf3	double PHD fingers 3	0.795791	4.0586	3.8978	0.0692116
ENSRNOG00000016133	Sumo1	small ubiquitin-like modifier 1	0.698267	5.06211	3.89284	0.0693681
ENSRNOG00000001886	Dgcr8	DGCR8 microprocessor complex subunit	0.640184	4.9721	3.89273	0.0693717
ENSRNOG00000011946	Ptn	pleiotrophin	1.08393	5.04334	4.28211	0.0694768
ENSRNOG00000018937	Gstm2	glutathione S-transferase mu 2	-0.4425	7.40088	3.88906	0.0694877
ENSRNOG00000000172	Sqor	sulfide quinone oxidoreductase	0.777099	4.30961	3.88519	0.0696105
ENSRNOG00000048174	Uqcrq	ubiquinol-cytochrome c reductase, complex III subunit VII	-0.498583	9.50807	3.88217	0.0697067
ENSRNOG00000017913	Atg16l1	autophagy related 16-like 1	0.597631	5.15436	3.88019	0.0697696
ENSRNOG00000006432	Trnt1	tRNA nucleotidyl transferase 1	-1.16035	2.92528	3.87759	0.069857
ENSRNOG00000006655	Plrg1	pleiotropic regulator 1	0.718932	5.45089	3.92446	0.0698715
ENSRNOG00000017612	Vps35	VPS35 retromer complex component	0.44373	7.30268	3.87675	0.0698791
ENSRNOG00000005269	Srl	sarcalumenin	-0.471019	10.2529	3.87518	0.0699293
ENSRNOG00000000155	Cog3	component of oligomeric golgi complex 3	0.675891	5.05919	3.87518	0.0699293
ENSRNOG00000003815	Slc25a11	solute carrier family 25 member 11	-0.440963	8.3965	3.87435	0.0699559
ENSRNOG00000021270	Trmt6	tRNA methyltransferase 6	1.10458	3.37592	3.87428	0.0699582
ENSRNOG00000021276	Bmp2	bone morphogenetic protein 2	1.06961	2.68299	3.86762	0.0701712
ENSRNOG00000000808	Hsf2	heat shock transcription factor 2	0.599574	5.48715	3.86703	0.0701903
ENSRNOG00000011932	Snrpa1	small nuclear ribonucleoprotein polypeptide A'	0.69099	4.72988	3.863	0.0703195
ENSRNOG00000005610	Yipf4	Yip1 domain family, member 4	1.04979	3.22104	3.86258	0.070333
ENSRNOG00000005331	Vapb	VAMP associated protein B and C	-0.487004	6.34687	3.86002	0.0704155
ENSRNOG00000026243	Ap2a1	adaptor related protein complex 2 subunit alpha 1	-0.43582	7.72142	3.85841	0.0704674
ENSRNOG00000002520	Litaf	lipopolysaccharide-induced TNF factor	-0.644971	5.08704	3.858	0.0704806
ENSRNOG00000020474	Pin1	peptidylprolyl cis/trans isomerase, NIMA-interacting 1	-0.497172	6.35049	3.85791	0.0704835
ENSRNOG00000022419	Dok7	docking protein 7	-0.723884	4.43873	3.85205	0.0706727
ENSRNOG00000002121	Lrrc8d	leucine rich repeat containing 8 VRAC subunit D	1.03784	3.32416	3.84825	0.0707956
ENSRNOG00000018767	Rbm17	RNA binding motif protein 17	0.520882	5.58157	3.84763	0.0708159
ENSRNOG00000001797	Umps	uridine monophosphate synthetase	-0.508608	6.05365	3.84697	0.070837
ENSRNOG00000046949	Kcnb1	potassium voltage-gated channel subfamily B member 1	-0.971524	3.42441	3.84431	0.0709234
ENSRNOG00000004181	Sdccag8	serologically defined colon cancer antigen 8	1.05486	2.55422	3.84236	0.0709868
ENSRNOG00000046276	Myh3	myosin heavy chain 3	0.82935	4.49672	3.84165	0.0710568
ENSRNOG00000020480	Fads1	fatty acid desaturase 1	-0.806117	7.68367	4.29069	0.0710798
ENSRNOG00000020202	Asrgl1	asparaginase like 1	-1.14559	3.40768	3.84009	0.0710837
ENSRNOG00000020871	Ltbp4	latent transforming growth factor beta binding protein 4	-0.909273	6.28625	4.40296	0.0710917
ENSRNOG00000049942	RGD1564899	similar to chromosome 10 open reading frame 71	-0.562744	7.30025	3.86472	0.0712502
ENSRNOG00000033787	Adamtsl5	ADAMTS-like 5	-0.831886	3.89723	3.83274	0.0713005
ENSRNOG00000012237	Rdx	radixin	0.499105	7.24818	3.82408	0.0715841
ENSRNOG00000017260	Cdr2	cerebellar degeneration-related protein 2	-1.00986	3.32847	3.82252	0.0716354
ENSRNOG00000016152	Dek	DEK proto-oncogene	0.476661	5.96225	3.81632	0.0718395
ENSRNOG00000049683	Sh3gl1	SH3 domain containing GRB2 like 1, endophilin A2	0.652182	5.79502	3.87575	0.0718427
ENSRNOG00000018649	Slc35c2	solute carrier family 35 member C2	-0.907716	3.76903	3.81516	0.0718776
ENSRNOG00000000378	NA	NA	-0.685758	5.0274	3.81374	0.0719245
ENSRNOG00000003150	Mpc2	mitochondrial pyruvate carrier 2	-0.450718	7.37194	3.81119	0.072009
ENSRNOG00000036696	Hgs	hepatocyte growth factor-regulated tyrosine kinase substrate	-0.440279	6.80373	3.80738	0.072135
ENSRNOG00000005689	Yeats4	YEATS domain containing 4	1.01473	3.68912	3.80683	0.0721531
ENSRNOG00000000839	Nfkbil1	NFKB inhibitor like 1	-1.08252	2.65199	3.80567	0.0721916
ENSRNOG00000015550	Ptgds	prostaglandin D2 synthase	-0.717521	4.80007	3.80506	0.0722118
ENSRNOG00000062231	NA	NA	0.721654	4.89036	3.80224	0.0723056
ENSRNOG00000017195	Ctr9	CTR9 homolog, Paf1/RNA polymerase II complex component	0.447787	7.26606	3.80182	0.0723196
ENSRNOG00000005758	Btbd11	BTB domain containing 11	-0.938372	3.48489	3.80063	0.072359
ENSRNOG00000000777	RT1-S3	RT1 class Ib, locus S3	1.13156	4.24396	3.98392	0.0723874
ENSRNOG00000043128	Armcx4	armadillo repeat containing, X-linked 4	0.697066	4.98137	3.79933	0.0724023
ENSRNOG00000017418	Rps3	ribosomal protein S3	-0.458728	7.76246	3.79795	0.0724482
ENSRNOG00000016010	Mul1	mitochondrial E3 ubiquitin protein ligase 1	-0.589847	5.19024	3.78817	0.0727751
ENSRNOG00000027894	Iqgap3	IQ motif containing GTPase activating protein 3	-0.508286	5.62277	3.78401	0.0729144
ENSRNOG00000003553	Efemp1	EGF containing fibulin extracellular matrix protein 1	1.08129	3.32271	3.78355	0.0729299
ENSRNOG00000011661	Hnrnph2	heterogeneous nuclear ribonucleoprotein H2	0.462438	6.67785	3.78149	0.0729992
ENSRNOG00000048843	Tsfm	Ts translation elongation factor, mitochondrial	-0.691521	4.93952	3.77954	0.0730647
ENSRNOG00000008247	Ikbip	IKBKB interacting protein	0.698422	6.07598	3.94292	0.0730912
ENSRNOG00000052256	Dact3	dishevelled-binding antagonist of beta-catenin 3	-0.565898	5.2238	3.77757	0.0731311
ENSRNOG00000013411	Nup155	nucleoporin 155	0.50119	6.31924	3.77566	0.0731955
ENSRNOG00000004696	Arhgap5	Rho GTPase activating protein 5	0.540485	6.18708	3.7737	0.0732663
ENSRNOG00000002450	Rrp15	ribosomal RNA processing 15 homolog	-0.727393	4.79105	3.77071	0.0733625
ENSRNOG00000021032	Sphk2	sphingosine kinase 2	-0.681789	4.72572	3.76422	0.0735826
ENSRNOG00000014075	Clybl	citrate lyase beta like	-0.807321	4.74203	3.77895	0.0736526
ENSRNOG00000015858	Hyal1	hyaluronidase 1	-1.09422	3.50252	3.76157	0.073677
ENSRNOG00000016033	Endog	endonuclease G	-0.544342	5.97716	3.75834	0.0737824
ENSRNOG00000012255	Ktn1	kinectin 1	0.435608	7.86431	3.75758	0.0738083
ENSRNOG00000017092	Zfp169	zinc finger protein 169	1.04094	2.09372	3.75222	0.0739911
ENSRNOG00000020937	Ubtf	upstream binding transcription factor	0.437293	6.8183	3.7505	0.0740498
ENSRNOG00000017911	Tcaf1	TRPM8 channel-associated factor 1	0.620293	5.51676	3.75053	0.0740534
ENSRNOG00000014090	Retsat	retinol saturase	0.53074	5.69444	3.75031	0.0740565
ENSRNOG00000012480	Pxylp1	2-phosphoxylose phosphatase 1	0.652474	5.09553	3.74742	0.0741554
ENSRNOG00000027300	Ttc7b	tetratricopeptide repeat domain 7B	-0.662062	5.11176	3.74135	0.0743634
ENSRNOG00000054017	Hist1h4b	histone cluster 1 H4 family member B	-0.81542	3.98132	3.73963	0.0744229
ENSRNOG00000007834	Cand1	cullin-associated and neddylation-dissociated 1	0.462848	8.17749	3.73912	0.0744402
ENSRNOG00000007671	Smu1	SMU1, DNA replication regulator and spliceosomal factor	0.478177	6.68789	3.7387	0.0744547
ENSRNOG00000008554	Slc9a9	solute carrier family 9 member A9	1.01274	3.06061	3.72952	0.0747713
ENSRNOG00000018153	Rbm5	RNA binding motif protein 5	0.451415	6.59635	3.72805	0.0748224
ENSRNOG00000018867	Klhdc7a	kelch domain containing 7A	-0.685876	4.78968	3.72477	0.0749361
ENSRNOG00000012457	Cyc1	cytochrome c-1	-0.460945	10.3782	3.72432	0.0749518
ENSRNOG00000019189	Acat2	acetyl-CoA acetyltransferase 2	-0.615331	5.50171	3.72371	0.0749776
ENSRNOG00000016229	Bicral	BRD4 interacting chromatin remodeling complex associated protein like	-0.692703	4.50317	3.7224	0.0750185
ENSRNOG00000006485	Topors	TOP1 binding arginine/serine rich protein	0.514706	5.6194	3.7212	0.0750601
ENSRNOG00000008788	Mpp5	membrane palmitoylated protein 5	-0.678309	4.8076	3.72011	0.075098
ENSRNOG00000008256	Mrpl38	mitochondrial ribosomal protein L38	-0.439291	6.62516	3.71726	0.0751971
ENSRNOG00000018107	Zfand5	zinc finger AN1-type containing 5	0.476202	6.50415	3.71647	0.0752247
ENSRNOG00000009872	Kcnh2	potassium voltage-gated channel subfamily H member 2	-0.452258	7.05031	3.7146	0.07529
ENSRNOG00000027891	Dhrs11	dehydrogenase/reductase 11	-0.905853	4.85125	3.84143	0.0753976
ENSRNOG00000031709	Ppfibp1	PPFIA binding protein 1	0.471667	7.37458	3.71005	0.0754489
ENSRNOG00000017163	Pfkp	phosphofructokinase, platelet	-0.502772	8.51533	3.70871	0.0755003
ENSRNOG00000009332	Rec114	REC114 meiotic recombination protein	1.02921	2.82302	3.7032	0.0756889
ENSRNOG00000004130	Anapc4	anaphase promoting complex subunit 4	0.465348	6.39265	3.70088	0.0757704
ENSRNOG00000007784	Bloc1s1	biogenesis of lysosomal organelles complex-1, subunit 1	-0.484258	6.25765	3.6996	0.0758152
ENSRNOG00000014320	Inhba	inhibin subunit beta A	0.821939	4.52626	3.69985	0.0758653
ENSRNOG00000012512	Nexn	nexilin (F actin binding protein)	0.480773	9.77239	3.69799	0.0758719
ENSRNOG00000007172	Map4k3	mitogen-activated protein kinase kinase kinase kinase 3	0.810143	4.05776	3.69734	0.0758948
ENSRNOG00000060775	Lmo7	LIM domain 7	-0.452543	8.46323	3.69589	0.0759459
ENSRNOG00000012641	Sfr1	SWI5-dependent homologous recombination repair protein 1	0.541214	5.48373	3.69494	0.0759795
ENSRNOG00000018971	Mob3a	MOB kinase activator 3A	-0.802847	4.22637	3.69488	0.0759815
ENSRNOG00000013517	Phtf2	putative homeodomain transcription factor 2	0.574441	5.27509	3.69483	0.0759833
ENSRNOG00000016399	RGD1359127	similar to RIKEN cDNA 2310011J03	-1.06018	3.19119	3.69353	0.0760292
ENSRNOG00000015021	Naxd	NAD(P)HX dehydratase	-0.631041	4.7501	3.69241	0.0760687
ENSRNOG00000010450	Elovl7	ELOVL fatty acid elongase 7	-0.779152	4.03511	3.6923	0.0760728
ENSRNOG00000002039	Evi5	ecotropic viral integration site 5	1.11746	3.36488	3.68847	0.0762079
ENSRNOG00000026616	Ndufb2	NADH:ubiquinone oxidoreductase subunit B2	-0.54049	8.21071	3.70388	0.0762808
ENSRNOG00000012442	Cemip	cell migration inducing hyaluronidase	0.502333	7.40694	3.68562	0.0763136
ENSRNOG00000018369	Prx	periaxin	-1.00303	2.52551	3.68477	0.0763392
ENSRNOG00000020201	Yif1a	Yip1 interacting factor homolog A, membrane trafficking protein	-0.448684	6.22789	3.67897	0.0765452
ENSRNOG00000007131	Paxip1	PAX interacting protein 1	1.02323	3.38867	3.67847	0.0765631
ENSRNOG00000039717	NA	NA	0.715188	4.40172	3.67678	0.0766233
ENSRNOG00000003596	Itgb1bp2	integrin subunit beta 1 binding protein 2	-0.43653	8.07413	3.67652	0.0766323
ENSRNOG00000002092	Hunk	hormonally upregulated Neu-associated kinase	1.06034	3.28575	3.67596	0.0766524
ENSRNOG00000007838	Ddx47	DEAD-box helicase 47	0.478265	5.93237	3.67531	0.0766755
ENSRNOG00000011153	Il17ra	interleukin 17 receptor A	0.84093	4.36354	3.67529	0.076681
ENSRNOG00000001277	Mafk	MAF bZIP transcription factor K	-0.547644	5.50736	3.6726	0.0767721
ENSRNOG00000021433	Arhgef39	Rho guanine nucleotide exchange factor 39	-0.971658	2.81701	3.67257	0.0767732
ENSRNOG00000037500	Pus1	pseudouridine synthase 1	-0.687493	4.474	3.66961	0.076879
ENSRNOG00000031607	RT1-CE3	RT1 class I, locus CE3	1.04194	2.74813	3.66725	0.0769634
ENSRNOG00000007159	Ccl2	C-C motif chemokine ligand 2	1.3302	3.93606	3.90559	0.0771551
ENSRNOG00000017883	Camsap1	calmodulin regulated spectrin-associated protein 1	-0.471408	6.19953	3.66112	0.0771835
ENSRNOG00000028087	Sdhaf4	succinate dehydrogenase complex assembly factor 4	1.03171	3.75835	3.66075	0.0772014
ENSRNOG00000013165	Bet1l	Bet1 golgi vesicular membrane trafficking protein-like	1.15983	3.18832	3.6589	0.0772682
ENSRNOG00000053384	Bmp7	bone morphogenetic protein 7	-0.463734	6.9578	3.65834	0.0772836
ENSRNOG00000019511	Mrps18a	mitochondrial ribosomal protein S18A	-0.481831	6.93805	3.65753	0.0773127
ENSRNOG00000042740	Mrpl42	mitochondrial ribosomal protein L42	-0.852601	4.14752	3.65649	0.07735
ENSRNOG00000015255	Haus3	HAUS augmin-like complex, subunit 3	0.918278	3.57335	3.6562	0.0773606
ENSRNOG00000003100	Dusp12	dual specificity phosphatase 12	-0.981956	2.75741	3.65588	0.0773723
ENSRNOG00000042384	Kctd7	potassium channel tetramerization domain containing 7	-1.01336	2.64292	3.65553	0.0773847
ENSRNOG00000048264	LOC684828	similar to Histone H1.2 (H1 VAR.1) (H1c)	-0.475147	7.1551	3.65507	0.0774013
ENSRNOG00000005736	Eif1ax	eukaryotic translation initiation factor 1A, X-linked	0.510465	5.72634	3.65371	0.0774504
ENSRNOG00000007822	Vgll4	vestigial-like family member 4	0.633446	4.92901	3.65128	0.0775383
ENSRNOG00000018804	Ripor2	RHO family interacting cell polarization regulator 2	-0.473307	8.19597	3.64903	0.0776195
ENSRNOG00000013423	Nup50	nucleoporin 50	0.729989	4.85078	3.64706	0.0776954
ENSRNOG00000008414	Bsg	basigin	-0.505708	10.4405	3.64321	0.0778304
ENSRNOG00000020812	Gys1	glycogen synthase 1	-0.427869	8.13187	3.64192	0.0778771
ENSRNOG00000000977	Pnpla6	patatin-like phospholipase domain containing 6	0.672483	4.93276	3.64141	0.0778958
ENSRNOG00000002999	Timmdc1	translocase of inner mitochondrial membrane domain containing 1	0.651302	4.98114	3.64039	0.077933
ENSRNOG00000014530	Nav2	neuron navigator 2	-0.432008	9.20035	3.63806	0.0780177
ENSRNOG00000058662	Ano8	anoctamin 8	-0.59548	5.15664	3.63774	0.0780293
ENSRNOG00000010058	Spry2	sprouty RTK signaling antagonist 2	-0.52038	5.78205	3.63766	0.0780323
ENSRNOG00000001963	Mx2	MX dynamin like GTPase 2	0.900162	5.17273	3.85555	0.0780388
ENSRNOG00000021151	Ppp1r14b	protein phosphatase 1, regulatory (inhibitor) subunit 14B	-1.02865	3.93516	3.65499	0.0780969
ENSRNOG00000006966	Nfia	nuclear factor I/A	0.479367	5.8401	3.6311	0.0782716
ENSRNOG00000019655	NA	NA	-0.455197	6.56422	3.62977	0.07832
ENSRNOG00000002194	Coq2	coenzyme Q2, polyprenyltransferase	-0.653811	5.17343	3.62863	0.078362
ENSRNOG00000015644	Ugcg	UDP-glucose ceramide glucosyltransferase	0.685404	4.42448	3.62799	0.0783854
ENSRNOG00000006378	Mga	MGA, MAX dimerization protein	0.469165	6.43213	3.62498	0.0784954
ENSRNOG00000019266	Tmem223	transmembrane protein 223	-0.531278	5.48981	3.62448	0.078514
ENSRNOG00000010780	Dlc1	DLC1 Rho GTPase activating protein	0.441514	8.77726	3.62258	0.0785837
ENSRNOG00000026493	Cdnf	cerebral dopamine neurotrophic factor	-1.07594	3.0479	3.61978	0.0786864
ENSRNOG00000019552	Lsm7	LSM7 homolog, U6 small nuclear RNA and mRNA degradation associated	0.541704	5.39887	3.6169	0.0787927
ENSRNOG00000009549	Fbxo3	F-box protein 3	0.442826	6.75277	3.61453	0.0788802
ENSRNOG00000016705	Prpf4b	pre-mRNA processing factor 4B	0.475354	6.06762	3.614	0.0788994
ENSRNOG00000014613	Ddah1	dimethylarginine dimethylaminohydrolase 1	-0.447178	7.75478	3.61389	0.0789037
ENSRNOG00000051965	Smad4	SMAD family member 4	0.578554	6.10451	3.62989	0.0789358
ENSRNOG00000012081	Txn1	thioredoxin 1	0.468833	7.56306	3.60651	0.0791767
ENSRNOG00000005556	Snrpf	small nuclear ribonucleoprotein polypeptide F	0.840256	4.01099	3.60557	0.0792114
ENSRNOG00000000062	Pcgf3	polycomb group ring finger 3	0.81003	4.12327	3.60173	0.079354
ENSRNOG00000008822	Fkbp1a	FK506 binding protein 1a	-0.452718	8.1445	3.59919	0.0794483
ENSRNOG00000056297	Fmnl3	formin-like 3	0.998865	3.8764	3.59822	0.0795325
ENSRNOG00000004345	Daam1	dishevelled associated activator of morphogenesis 1	0.467234	5.96167	3.5952	0.0795971
ENSRNOG00000025296	Lrrc8a	leucine rich repeat containing 8 VRAC subunit A	-0.436454	6.96017	3.59398	0.0796425
ENSRNOG00000000798	Gnl1	G protein nucleolar 1	-0.611022	5.28543	3.59385	0.0796473
ENSRNOG00000010733	Vps11	VPS11 CORVET/HOPS core subunit	0.454385	6.32658	3.5929	0.0796829
ENSRNOG00000051592	NA	NA	0.71196	4.75556	3.5914	0.0797389
ENSRNOG00000011222	Dynll1	dynein light chain LC8-type 1	-0.49254	6.14056	3.58995	0.0797931
ENSRNOG00000010695	Pdgfc	platelet derived growth factor C	-0.970202	2.85865	3.58697	0.0799047
ENSRNOG00000000848	Gpank1	G patch domain and ankyrin repeats 1	-0.877705	3.61582	3.586	0.079941
ENSRNOG00000006000	Cdk12	cyclin-dependent kinase 12	0.580926	5.30825	3.58261	0.0800681
ENSRNOG00000012563	Arhgap29	Rho GTPase activating protein 29	0.698337	4.87412	3.57623	0.0803084
ENSRNOG00000033809	Mlh1	mutL homolog 1	-0.489176	5.74353	3.57406	0.08039
ENSRNOG00000020232	Rit1	Ras-like without CAAX 1	0.781098	4.04862	3.57228	0.0804571
ENSRNOG00000018129	Ndufab1	NADH:ubiquinone oxidoreductase subunit AB1	-0.434909	8.83326	3.57123	0.0804969
ENSRNOG00000010952	Ift122	intraflagellar transport 122	0.956109	3.58225	3.56782	0.0806261
ENSRNOG00000007359	Gca	grancalcin	-0.946542	4.05206	3.57827	0.0806736
ENSRNOG00000018517	Trim21	tripartite motif-containing 21	0.972533	3.36432	3.56646	0.0806776
ENSRNOG00000019085	Xpo5	exportin 5	0.495501	6.52144	3.56384	0.0807768
ENSRNOG00000018212	Abhd17a	abhydrolase domain containing 17A	-0.714211	4.41919	3.56354	0.0807882
ENSRNOG00000016795	Rabl6	RAB, member RAS oncogene family-like 6	-0.526217	5.4599	3.56166	0.0808596
ENSRNOG00000031364	Kif1c	kinesin family member 1C	-0.427167	7.99707	3.5614	0.0808696
ENSRNOG00000000166	Apex2	apurinic/apyrimidinic endodeoxyribonuclease 2	1.11275	3.00426	3.55939	0.0809461
ENSRNOG00000023363	Ing4	inhibitor of growth family, member 4	0.469034	5.86239	3.55902	0.0809602
ENSRNOG00000005923	Mtmr2	myotubularin related protein 2	0.482132	5.75381	3.55827	0.0809887
ENSRNOG00000052707	Cacna1a	calcium voltage-gated channel subunit alpha1 A	-0.66402	4.44346	3.55264	0.0812033
ENSRNOG00000002607	Sox9	SRY box 9	0.621121	5.14098	3.55259	0.0812055
ENSRNOG00000022745	RGD1306502	similar to hypothetical protein FLJ11193	0.696493	4.44169	3.54638	0.081443
ENSRNOG00000034126	NA	NA	0.668604	4.90898	3.54508	0.0814928
ENSRNOG00000003326	Rrn3	RRN3 homolog, RNA polymerase I transcription factor	0.578781	5.39326	3.54455	0.0815133
ENSRNOG00000005147	Ccdc157	coiled-coil domain containing 157	-1.01551	2.77984	3.54402	0.0815337
ENSRNOG00000017382	Snx33	sorting nexin 33	0.882166	4.47487	3.58301	0.0816158
ENSRNOG00000057451	Itga5	integrin subunit alpha 5	-0.42965	9.57507	3.53935	0.0817131
ENSRNOG00000028149	Kansl1l	KAT8 regulatory NSL complex subunit 1-like	1.11763	3.2862	3.53918	0.0817245
ENSRNOG00000020115	Ilkap	ILK associated serine/threonine phosphatase	0.666368	4.90904	3.53726	0.0817936
ENSRNOG00000014675	Pi4k2a	phosphatidylinositol 4-kinase type 2 alpha	-0.532995	5.43845	3.53256	0.0819747
ENSRNOG00000007905	Itga7	integrin subunit alpha 7	-0.73199	9.27087	3.84083	0.0820911
ENSRNOG00000003832	Vash2	vasohibin 2	1.1565	3.29919	3.52617	0.0822703
ENSRNOG00000018783	Bcas2	BCAS2, pre-mRNA processing factor	0.478089	5.80728	3.52314	0.08234
ENSRNOG00000060307	Ten1	TEN1 CST complex subunit	-0.964946	3.30629	3.5222	0.0823762
ENSRNOG00000026994	Afg3l1	AFG3(ATPase family gene 3)-like 1 (S. cerevisiae)	-0.494786	6.0235	3.51988	0.0824664
ENSRNOG00000000804	Mrps18b	mitochondrial ribosomal protein S18B	-0.455831	6.50415	3.51839	0.0825246
ENSRNOG00000030771	Dgkb	diacylglycerol kinase, beta	0.940804	3.68173	3.5174	0.0825632
ENSRNOG00000042503	Ndufv2	NADH:ubiquinone oxidoreductase core subunit V2	-0.428442	8.91475	3.51572	0.0826287
ENSRNOG00000016912	Btf3	basic transcription factor 3	-0.783241	4.35415	3.51557	0.0826345
ENSRNOG00000011745	Psma1	proteasome subunit alpha 1	0.419258	7.15991	3.51036	0.082838
ENSRNOG00000032659	Plcl1	phospholipase C-like 1	1.01481	2.73295	3.50697	0.0829706
ENSRNOG00000022054	Paqr7	progestin and adipoQ receptor family member 7	-0.638081	4.77014	3.50347	0.0831082
ENSRNOG00000003206	Actr3	ARP3 actin related protein 3 homolog	0.415645	8.53371	3.49945	0.0832664
ENSRNOG00000043192	Hacd1	3-hydroxyacyl-CoA dehydratase 1	-0.471806	7.04208	3.49894	0.0832862
ENSRNOG00000001126	Fbxw8	F-box and WD repeat domain containing 8	-0.479242	5.89507	3.49792	0.0833265
ENSRNOG00000014838	Glipr2	GLI pathogenesis-related 2	0.872988	4.26476	3.50328	0.0833368
ENSRNOG00000010881	Trak2	trafficking kinesin protein 2	-0.413344	7.84967	3.49669	0.0833749
ENSRNOG00000014779	Pdcd4	programmed cell death 4	0.72562	4.98409	3.50176	0.0833889
ENSRNOG00000049128	Nktr	natural killer cell triggering receptor	0.629112	5.05448	3.49305	0.0835187
ENSRNOG00000014501	Zfp638	zinc finger protein 638	0.497331	6.00462	3.49301	0.0835204
ENSRNOG00000020869	mrpl9	mitochondrial ribosomal protein L9	-0.511574	5.56868	3.493	0.0835207
ENSRNOG00000020941	Psenen	presenilin enhancer gamma secretase subunit	0.446353	6.24236	3.48809	0.083715
ENSRNOG00000011912	Tmem38a	transmembrane protein 38a	-0.431694	8.11679	3.48553	0.0838164
ENSRNOG00000018859	Pik3ip1	phosphoinositide-3-kinase interacting protein 1	0.804582	5.76884	3.77072	0.0838427
ENSRNOG00000012733	Ankrd12	ankyrin repeat domain 12	0.722666	4.17983	3.48455	0.0838552
ENSRNOG00000008461	Smdt1	single-pass membrane protein with aspartate-rich tail 1	-0.447811	6.56249	3.48016	0.0840298
ENSRNOG00000011573	Csad	cysteine sulfinic acid decarboxylase	-0.667572	4.59188	3.47912	0.0840712
ENSRNOG00000008103	Mdh1	malate dehydrogenase 1	-0.464457	11.0506	3.4786	0.0840922
ENSRNOG00000054352	Atp6ap1	ATPase H+ transporting accessory protein 1	-0.454932	8.76209	3.47578	0.0842045
ENSRNOG00000046229	NA	NA	-0.961729	2.78126	3.47534	0.084222
ENSRNOG00000004588	Zbed4	zinc finger, BED-type containing 4	-1.14491	3.16254	3.47107	0.0845366
ENSRNOG00000005390	Nup210	nucleoporin 210	-0.435193	6.46105	3.46572	0.084607
ENSRNOG00000019810	Des	desmin	-0.442567	11.3588	3.46447	0.0846573
ENSRNOG00000019262	Trak1	trafficking kinesin protein 1	-0.48164	8.21617	3.46233	0.0847432
ENSRNOG00000033615	ND3	NADH dehydrogenase subunit 3	1.94429	2.84727	3.90967	0.0847816
ENSRNOG00000003183	Fmod	fibromodulin	-0.711453	4.42858	3.46046	0.0848186
ENSRNOG00000025890	Opa3	OPA3, outer mitochondrial membrane lipid metabolism regulator	-0.952579	2.89631	3.45975	0.084847
ENSRNOG00000000392	Supv3l1	Suv3 like RNA helicase	0.697415	4.84073	3.45849	0.0848979
ENSRNOG00000047287	Nucks1	nuclear casein kinase and cyclin-dependent kinase substrate 1	0.726006	4.14697	3.45711	0.0849534
ENSRNOG00000056678	Nckap5l	NCK-associated protein 5-like	-0.478412	5.85178	3.45521	0.08503
ENSRNOG00000010891	Lrrcc1	leucine rich repeat and coiled-coil centrosomal protein 1	0.989417	3.26486	3.45504	0.085037
ENSRNOG00000013898	Cdca4	cell division cycle associated 4	1.02931	3.05014	3.4543	0.0850671
ENSRNOG00000053428	Ccpg1	cell cycle progression 1	0.429078	6.6331	3.4522	0.0851517
ENSRNOG00000016281	Col4a1	collagen type IV alpha 1 chain	-0.451177	11.9983	3.44865	0.0852956
ENSRNOG00000051480	Fxr1	FMR1 autosomal homolog 1	0.590312	5.52766	3.44753	0.0853458
ENSRNOG00000027921	Rlf	rearranged L-myc fusion	0.517835	5.84016	3.44607	0.0854003
ENSRNOG00000024796	Lrrc47	leucine rich repeat containing 47	0.457762	6.28791	3.44388	0.085489
ENSRNOG00000021047	Lrrfip2	LRR binding FLII interacting protein 2	0.44354	6.71198	3.44283	0.0855318
ENSRNOG00000012393	S100a13	S100 calcium binding protein A13	0.711485	4.30333	3.44154	0.0855841
ENSRNOG00000045918	Jarid2	jumonji and AT-rich interaction domain containing 2	0.526568	5.62071	3.4406	0.0856226
ENSRNOG00000002898	Nme7	NME/NM23 family member 7	0.938617	2.82679	3.44037	0.085632
ENSRNOG00000008141	Nppb	natriuretic peptide B	-1.07882	11.1133	4.19406	0.085669
ENSRNOG00000009466	Unc45b	unc-45 myosin chaperone B	-0.428835	9.65536	3.43764	0.0857434
ENSRNOG00000014785	Ykt6	YKT6 v-SNARE homolog	0.686638	4.47374	3.43576	0.08582
ENSRNOG00000005618	Fmc1	formation of mitochondrial complex V assembly factor 1	-0.448775	6.71661	3.43397	0.0858932
ENSRNOG00000007390	Nfkbia	NFKB inhibitor alpha	0.568686	5.46504	3.42762	0.086153
ENSRNOG00000049142	Hdgfl2	HDGF like 2	0.438935	6.27768	3.42675	0.0861888
ENSRNOG00000054224	Bloc1s4	biogenesis of lysosomal organelles complex 1 subunit 4	-0.7794	3.94471	3.42423	0.0862922
ENSRNOG00000026880	Usp38	ubiquitin specific peptidase 38	0.471306	5.80258	3.42312	0.0863379
ENSRNOG00000019336	Gata3	GATA binding protein 3	0.949473	2.56214	3.4193	0.0864952
ENSRNOG00000008927	Hbp1	HMG-box transcription factor 1	0.456838	6.43527	3.41849	0.0865287
ENSRNOG00000025587	Plagl1	PLAG1 like zinc finger 1	0.509837	6.01485	3.41594	0.0866339
ENSRNOG00000011720	L3mbtl3	L3MBTL3, histone methyl-lysine binding protein	0.714648	4.49617	3.41548	0.0866529
ENSRNOG00000030124	Ptpn11	protein tyrosine phosphatase, non-receptor type 11	-0.436844	7.09351	3.41285	0.0867617
ENSRNOG00000048152	Myo1b	myosin Ib	0.435107	6.50515	3.41203	0.0867956
ENSRNOG00000050869	Cebpd	CCAAT/enhancer binding protein delta	0.751256	4.96969	3.43562	0.086818
ENSRNOG00000056462	Tmf1	TATA element modulatory factor 1	0.558438	5.10807	3.40981	0.0868875
ENSRNOG00000009845	Acadm	acyl-CoA dehydrogenase medium chain	-0.438773	8.25815	3.40925	0.0869105
ENSRNOG00000011909	Rasa2	RAS p21 protein activator 2	0.936069	2.77221	3.40904	0.0869191
ENSRNOG00000019572	Lsm4	LSM4 homolog, U6 small nuclear RNA and mRNA degradation associated	-0.531872	6.40174	3.41962	0.0869301
ENSRNOG00000016036	Rprd1a	regulation of nuclear pre-mRNA domain containing 1A	0.628696	4.66283	3.4081	0.0869581
ENSRNOG00000036913	Resf1	retroelement silencing factor 1	0.673621	4.84514	3.405	0.0870871
ENSRNOG00000000481	Cuta	cutA divalent cation tolerance homolog	-0.478657	6.04158	3.40421	0.0871197
ENSRNOG00000015396	Sptan1	spectrin, alpha, non-erythrocytic 1	0.47092	10.1631	3.40128	0.0872419
ENSRNOG00000018057	Mrpl2	mitochondrial ribosomal protein L2	-0.458957	5.94729	3.40047	0.0872756
ENSRNOG00000028208	Mief2	mitochondrial elongation factor 2	-0.441104	6.02999	3.40013	0.0872898
ENSRNOG00000012664	Polr1e	RNA polymerase I subunit E	-0.712719	4.51426	3.39897	0.0873381
ENSRNOG00000020298	Bag3	Bcl2-associated athanogene 3	-0.44324	8.54283	3.39835	0.0873639
ENSRNOG00000013767	Ccdc61	coiled-coil domain containing 61	-0.994181	3.15711	3.39812	0.0873737
ENSRNOG00000001058	Timm44	translocase of inner mitochondrial membrane 44	-0.453456	6.97679	3.39404	0.0875438
ENSRNOG00000029956	NA	NA	0.960058	3.56059	3.39323	0.0875779
ENSRNOG00000002612	Ddx52	DExD-box helicase 52	0.970662	3.77706	3.39214	0.0876285
ENSRNOG00000001238	Rsrc2	arginine and serine rich coiled-coil 2	0.587443	5.48869	3.38991	0.0877216
ENSRNOG00000011553	Actl6a	actin-like 6A	0.457143	5.95299	3.38725	0.0878287
ENSRNOG00000039871	RGD1306063	similar to HT021	0.946604	3.32818	3.38593	0.0878837
ENSRNOG00000011142	Cyb5b	cytochrome b5 type B	-0.51675	5.49409	3.38557	0.0878992
ENSRNOG00000025715	Dynlrb1	dynein light chain roadblock-type 1	0.426536	6.88723	3.38475	0.0879337
ENSRNOG00000019322	Notch1	notch 1	0.562474	5.48418	3.38377	0.0879749
ENSRNOG00000038600	Dnaaf3	dynein, axonemal, assembly factor 3	-0.992341	3.73235	3.38174	0.0880649
ENSRNOG00000017730	Psmd1	proteasome 26S subunit, non-ATPase 1	0.433333	8.27058	3.37966	0.088148
ENSRNOG00000008106	Shmt2	serine hydroxymethyltransferase 2	-0.439268	6.88938	3.3783	0.0882054
ENSRNOG00000030294	Eml4	echinoderm microtubule associated protein like 4	0.658315	4.49721	3.37697	0.0882615
ENSRNOG00000030418	Tmem47	transmembrane protein 47	-0.659807	5.30794	3.38825	0.0883286
ENSRNOG00000004093	Rhot1	ras homolog family member T1	0.47661	5.92117	3.37257	0.0884476
ENSRNOG00000000373	NA	NA	-0.504583	5.80125	3.36865	0.0886136
ENSRNOG00000002643	Ugdh	UDP-glucose 6-dehydrogenase	0.588606	5.39648	3.36848	0.0886207
ENSRNOG00000021007	Snx15	sorting nexin 15	-0.756326	4.10844	3.36442	0.0887935
ENSRNOG00000009980	Plpp1	phospholipid phosphatase 1	0.752976	5.20729	3.43038	0.0888576
ENSRNOG00000028523	Tctn1	tectonic family member 1	-0.910171	2.37783	3.36231	0.0888833
ENSRNOG00000004448	Acss3	acyl-CoA synthetase short-chain family member 3	0.952964	2.79498	3.3558	0.0891609
ENSRNOG00000010752	Tmem41b	transmembrane protein 41B	-0.505592	5.76596	3.35539	0.0891785
ENSRNOG00000039528	Fam32a	family with sequence similarity 32, member A	0.640009	4.7553	3.3541	0.0892338
ENSRNOG00000011852	Myo6	myosin VI	0.641999	4.69203	3.35386	0.0892439
ENSRNOG00000003495	Prpf8	pre-mRNA processing factor 8	0.500979	9.45431	3.35201	0.089372
ENSRNOG00000018272	Zfp511	zinc finger protein 511	-0.890774	3.41737	3.34997	0.0894106
ENSRNOG00000014029	Klhl13	kelch-like family member 13	0.638066	5.15534	3.349	0.0894522
ENSRNOG00000019404	Hhatl	hedgehog acyltransferase-like	-0.407318	8.3029	3.34785	0.0895016
ENSRNOG00000009585	Tcf20	transcription factor 20	-0.475724	5.69875	3.34576	0.0895917
ENSRNOG00000056946	Scaf1	SR-related CTD-associated factor 1	-0.40719	7.18969	3.3447	0.0896372
ENSRNOG00000014201	Manf	mesencephalic astrocyte-derived neurotrophic factor	0.582242	6.42963	3.40222	0.0896618
ENSRNOG00000013474	Casz1	castor zinc finger 1	-0.432713	8.01307	3.34346	0.0896907
ENSRNOG00000002074	Rest	RE1-silencing transcription factor	0.427974	6.73707	3.34322	0.089701
ENSRNOG00000004496	Rock2	Rho-associated coiled-coil containing protein kinase 2	0.420038	8.2049	3.34303	0.0897089
ENSRNOG00000023403	Gtpbp3	GTP binding protein 3	0.872511	3.69883	3.3397	0.0898525
ENSRNOG00000029087	Nap1l3	nucleosome assembly protein 1-like 3	0.69429	4.43586	3.33588	0.0900178
ENSRNOG00000025691	Pla2g7	phospholipase A2 group VII	0.721535	4.69479	3.33324	0.0901368
ENSRNOG00000001440	Mdh2	malate dehydrogenase 2	-0.449666	10.8053	3.33122	0.0902192
ENSRNOG00000006795	Apmap	adipocyte plasma membrane associated protein	-0.635904	4.49062	3.32738	0.0903864
ENSRNOG00000000437	Agpat1	1-acylglycerol-3-phosphate O-acyltransferase 1	-0.56001	5.06038	3.32695	0.0904047
ENSRNOG00000006410	Akap5	A-kinase anchoring protein 5	0.75501	4.0812	3.3259	0.0904506
ENSRNOG00000020269	Sugp2	SURP and G patch domain containing 2	-0.446742	6.15877	3.32477	0.0904997
ENSRNOG00000038365	Plekha2	pleckstrin homology domain containing A2	0.78105	3.98847	3.32452	0.0905105
ENSRNOG00000014237	Zfp503	zinc finger protein 503	0.851155	4.54994	3.36805	0.0906629
ENSRNOG00000005081	Fbxl20	F-box and leucine-rich repeat protein 20	0.675054	4.61034	3.31816	0.0907881
ENSRNOG00000014750	Fam208a	family with sequence similarity 208, member A	0.529845	5.37544	3.31746	0.0908186
ENSRNOG00000006888	Gcfc2	GC-rich sequence DNA-binding factor 2	0.944188	2.77574	3.31673	0.0908506
ENSRNOG00000056610	Cog5	component of oligomeric golgi complex 5	0.620627	5.04049	3.31442	0.0909515
ENSRNOG00000004212	Fbxw9	F-box and WD repeat domain containing 9	0.931749	2.27788	3.31357	0.090989
ENSRNOG00000030520	Sarnp	SAP domain containing ribonucleoprotein	0.512449	6.37338	3.31336	0.0910586
ENSRNOG00000008845	Pdrg1	p53 and DNA damage regulated 1	0.674239	4.70862	3.31068	0.0911157
ENSRNOG00000019272	Gkap1	G kinase anchoring protein 1	0.598539	4.82814	3.31057	0.0911204
ENSRNOG00000008393	Tax1bp1	Tax1 binding protein 1	0.405112	7.82645	3.31017	0.0911382
ENSRNOG00000001815	Eif4a2	eukaryotic translation initiation factor 4A2	0.410197	8.11741	3.30873	0.0912011
ENSRNOG00000034007	Nr3c2	nuclear receptor subfamily 3, group C, member 2	0.88572	3.9174	3.30831	0.0912197
ENSRNOG00000001613	Zbtb11	zinc finger and BTB domain containing 11	0.555261	5.26539	3.3051	0.0913609
ENSRNOG00000057231	Ddx3	DEAD (Asp-Glu-Ala-Asp) box polypeptide 3	0.693024	5.3365	3.351	0.0913924
ENSRNOG00000019749	Ube2j2	ubiquitin-conjugating enzyme E2, J2	0.604646	5.20249	3.3035	0.0914314
ENSRNOG00000015090	Nubp2	nucleotide binding protein 2	-0.563248	5.03334	3.30183	0.0915053
ENSRNOG00000003452	Asb11	ankyrin repeat and SOCS box containing 11	-0.940187	5.38946	3.64759	0.0915061
ENSRNOG00000020747	Nkx2-5	NK2 homeobox 5	-0.409272	7.59638	3.30054	0.0915619
ENSRNOG00000016671	Dtna	dystrobrevin, alpha	-0.4432	6.26568	3.29748	0.0916973
ENSRNOG00000015906	Tgif1	TGFB-induced factor homeobox 1	0.990794	3.49151	3.2917	0.0919535
ENSRNOG00000006304	Mdm2	MDM2 proto-oncogene	0.453376	5.78807	3.28943	0.0920542
ENSRNOG00000017123	B2m	beta-2 microglobulin	0.422498	8.85461	3.28872	0.0920854
ENSRNOG00000021174	Macrod1	MACRO domain containing 1	-0.41975	6.33069	3.28841	0.0920993
ENSRNOG00000018998	Yipf3	Yip1 domain family, member 3	-0.417121	6.72486	3.28822	0.092108
ENSRNOG00000033790	Hnrnpu	heterogeneous nuclear ribonucleoprotein U	0.412174	9.39294	3.28571	0.0922194
ENSRNOG00000015449	Tmem171	transmembrane protein 171	0.916608	3.61492	3.28471	0.0922641
ENSRNOG00000001888	Arvcf	ARVCF, delta catenin family member	-0.487692	5.57385	3.28098	0.0924304
ENSRNOG00000013574	Appl1	adaptor protein, phosphotyrosine interacting with PH domain and leucine zipper 1	0.538609	5.57179	3.28014	0.092468
ENSRNOG00000007739	Rars	arginyl-tRNA synthetase	0.429202	7.09585	3.27996	0.092476
ENSRNOG00000003234	Mgrn1	mahogunin ring finger 1	-0.404062	7.93242	3.27799	0.0925643
ENSRNOG00000024661	Jpt2	Jupiter microtubule associated homolog 2	-0.709193	4.18142	3.27737	0.0925917
ENSRNOG00000045997	Chst14	carbohydrate sulfotransferase 14	0.615113	4.78396	3.27552	0.0926747
ENSRNOG00000037238	Mrm3	mitochondrial rRNA methyltransferase 3	-0.685113	4.42281	3.275	0.0926978
ENSRNOG00000011057	Mfn1	mitofusin 1	0.39963	7.63688	3.27477	0.0927084
ENSRNOG00000002848	Maoa	monoamine oxidase A	0.808474	4.90916	3.34032	0.0927644
ENSRNOG00000010440	Gnal	G protein subunit alpha L	1.00393	2.3376	3.27331	0.0927738
ENSRNOG00000049221	Kdm4b	lysine demethylase 4B	-0.425892	6.54168	3.27293	0.0927909
ENSRNOG00000056128	NA	NA	-0.86249	3.68373	3.27098	0.0928785
ENSRNOG00000018186	Lamtor5	late endosomal/lysosomal adaptor, MAPK and MTOR activator 5	0.688732	4.46294	3.27056	0.0928971
ENSRNOG00000001059	Usp42	ubiquitin specific peptidase 42	0.775411	3.91705	3.26991	0.0929266
ENSRNOG00000007600	Igsf1	immunoglobulin superfamily, member 1	0.926306	2.66982	3.26963	0.0929392
ENSRNOG00000004104	Zkscan7	zinc finger with KRAB and SCAN domains 7	0.926705	2.76927	3.26673	0.0930697
ENSRNOG00000009992	Rabggtb	Rab geranylgeranyltransferase subunit beta	0.419878	6.40951	3.26265	0.0932533
ENSRNOG00000000249	Mettl23	methyltransferase like 23	0.912486	2.53263	3.25818	0.0934554
ENSRNOG00000003805	Rnft1	ring finger protein, transmembrane 1	0.875345	3.74408	3.25535	0.0935836
ENSRNOG00000011238	Tiparp	TCDD-inducible poly(ADP-ribose) polymerase	0.455997	6.04902	3.25534	0.0935839
ENSRNOG00000008587	Tek	TEK receptor tyrosine kinase	0.897373	3.4859	3.25508	0.0935957
ENSRNOG00000001341	Zfp113	zinc finger protein 3	-1.0285	2.46526	3.25441	0.0936262
ENSRNOG00000010539	Mcat	malonyl-CoA-acyl carrier protein transacylase	-0.715036	4.29636	3.25285	0.0936971
ENSRNOG00000018220	Pde4dip	phosphodiesterase 4D interacting protein	-0.413634	9.68711	3.25237	0.0937187
ENSRNOG00000010369	Dhx29	DExH-box helicase 29	-0.475554	5.58444	3.24955	0.093847
ENSRNOG00000027839	Ptk2b	protein tyrosine kinase 2 beta	-0.683182	4.40542	3.24607	0.0940057
ENSRNOG00000000866	Rbmx	RNA binding motif protein, X-linked	-0.693122	4.62697	3.24463	0.0940713
ENSRNOG00000008536	Actc1	actin, alpha, cardiac muscle 1	-0.489321	15.227	3.2422	0.094182
ENSRNOG00000051948	Hcfc1	host cell factor C1	-0.435316	6.53438	3.2397	0.0942965
ENSRNOG00000002320	Commd8	COMM domain containing 8	-0.767379	4.04464	3.23918	0.0943201
ENSRNOG00000007604	Igsf8	immunoglobulin superfamily, member 8	-0.821556	4.80533	3.30986	0.0943402
ENSRNOG00000005998	Smoc1	SPARC related modular calcium binding 1	0.912158	3.65878	3.2378	0.0943835
ENSRNOG00000014598	Abhd13	abhydrolase domain containing 13	0.899155	3.58081	3.23728	0.0944074
ENSRNOG00000017032	Atp5f1a	ATP synthase F1 subunit alpha	-0.453499	12.2212	3.23392	0.0945615
ENSRNOG00000008088	Btbd3	BTB domain containing 3	-0.901739	2.98816	3.23322	0.0945934
ENSRNOG00000015488	Tead1	TEA domain transcription factor 1	-0.417622	6.62706	3.23053	0.0947169
ENSRNOG00000015840	Hsd17b4	hydroxysteroid (17-beta) dehydrogenase 4	0.416606	6.87532	3.22989	0.0947465
ENSRNOG00000061085	Fancd2	FA complementation group D2	0.778585	3.92795	3.22979	0.0947513
ENSRNOG00000011611	Mapk1ip1l	mitogen-activated protein kinase 1 interacting protein 1-like	-0.530528	5.89927	3.22977	0.0948011
ENSRNOG00000007492	Rpn2	ribophorin II	-0.451551	9.15422	3.22797	0.0948349
ENSRNOG00000047244	Nup214	nucleoporin 214	0.750533	4.06007	3.22754	0.0948549
ENSRNOG00000002736	Rabgap1l	RAB GTPase activating protein 1-like	0.558278	5.51129	3.22593	0.0949292
ENSRNOG00000016486	Nop58	NOP58 ribonucleoprotein	0.440489	6.1056	3.2213	0.0951427
ENSRNOG00000020651	Cars	cysteinyl-tRNA synthetase	-0.47965	6.18659	3.21687	0.095348
ENSRNOG00000042482	Tatdn2	TatD DNase domain containing 2	-0.582945	4.90189	3.21338	0.0955101
ENSRNOG00000014902	Stx11	syntaxin 11	-0.443384	6.26494	3.21161	0.0955924
ENSRNOG00000017753	Ercc2	ERCC excision repair 2, TFIIH core complex helicase subunit	-0.632109	4.82007	3.21147	0.0955988
ENSRNOG00000000044	Tmem175	transmembrane protein 175	-0.666039	4.7802	3.20982	0.0956758
ENSRNOG00000059463	Slc39a1	solute carrier family 39 member 1	-0.487746	7.12431	3.21071	0.0956954
ENSRNOG00000060544	Kdm5b	lysine demethylase 5B	0.421039	7.33821	3.20836	0.0957436
ENSRNOG00000013809	Kbtbd2	kelch repeat and BTB domain containing 2	0.549823	5.27447	3.20798	0.0957611
ENSRNOG00000004640	Mtfp1	mitochondrial fission process 1	-0.632412	4.61258	3.20758	0.0957799
ENSRNOG00000056637	Abhd16a	abhydrolase domain containing 16A	-0.411236	6.51742	3.20715	0.0957999
ENSRNOG00000013089	Kif13b	kinesin family member 13B	0.62362	4.83719	3.20685	0.0958139
ENSRNOG00000020577	Pip5k1c	phosphatidylinositol-4-phosphate 5-kinase type 1 gamma	-0.654015	4.39483	3.20669	0.0958214
ENSRNOG00000017783	Sfrp1	secreted frizzled-related protein 1	-0.747559	8.41406	3.54814	0.0959631
ENSRNOG00000017724	Sf3b3	splicing factor 3b, subunit 3	0.410966	7.45396	3.20271	0.0960075
ENSRNOG00000042916	Rwdd1	RWD domain containing 1	0.704627	4.47472	3.20182	0.0960489
ENSRNOG00000017839	Ercc1	ERCC excision repair 1, endonuclease non-catalytic subunit	-0.637301	4.41438	3.19978	0.0961444
ENSRNOG00000017495	Klhdc3	kelch domain containing 3	-0.425782	6.57254	3.1997	0.0961481
ENSRNOG00000001720	Hes1	hes family bHLH transcription factor 1	0.501724	6.21417	3.1986	0.0962047
ENSRNOG00000018610	Pde6d	phosphodiesterase 6D	-0.680362	4.66872	3.19146	0.096535
ENSRNOG00000010408	Polr2k	RNA polymerase II subunit K	1.05846	3.45366	3.19218	0.0965506
ENSRNOG00000016379	Jtb	jumping translocation breakpoint	-0.666628	4.61648	3.18785	0.0967053
ENSRNOG00000018494	Ppp1r3c	protein phosphatase 1, regulatory subunit 3C	-0.519742	6.29635	3.19598	0.0967775
ENSRNOG00000020411	Sec23ip	SEC23 interacting protein	0.442094	5.98163	3.18166	0.0969975
ENSRNOG00000020281	Kif22	kinesin family member 22	-0.58595	5.38836	3.18076	0.0970453
ENSRNOG00000015059	Mcfd2	multiple coagulation factor deficiency 2	0.945571	3.3427	3.17739	0.0972001
ENSRNOG00000009778	Tmem59	transmembrane protein 59	0.400174	7.73189	3.1756	0.0972853
ENSRNOG00000012785	Armc10	armadillo repeat containing 10	0.724668	4.30189	3.1726	0.0974278
ENSRNOG00000019615	Colq	collagen like tail subunit of asymmetric acetylcholinesterase	-0.474495	5.74435	3.17219	0.0974472
ENSRNOG00000012455	Tardbp	TAR DNA binding protein	0.419773	6.72849	3.16911	0.0975942
ENSRNOG00000010691	Cmtm3	CKLF-like MARVEL transmembrane domain containing 3	-0.874297	2.49867	3.16617	0.0977345
ENSRNOG00000017751	Arl6ip1	ADP-ribosylation factor like GTPase 6 interacting protein 1	0.428666	6.05627	3.16611	0.0977375
ENSRNOG00000010626	Sphk1	sphingosine kinase 1	1.0615	3.16603	3.16608	0.0977435
ENSRNOG00000000588	Slc16a10	solute carrier family 16 member 10	-0.870684	3.60588	3.16432	0.097823
ENSRNOG00000053456	Lage3	L antigen family, member 3	-0.51917	5.56261	3.16389	0.0978436
ENSRNOG00000025484	Tmem177	transmembrane protein 177	-0.814042	3.74736	3.16382	0.0978468
ENSRNOG00000008036	Dennd4c	DENN domain containing 4C	0.497868	6.23117	3.16334	0.0978746
ENSRNOG00000011492	LOC108348302	zinc finger protein 709-like	0.9869	2.62669	3.16292	0.09789
ENSRNOG00000020230	Pias4	protein inhibitor of activated STAT, 4	0.560039	5.05348	3.16106	0.0979789
ENSRNOG00000059900	Bst2	bone marrow stromal cell antigen 2	0.688496	4.81109	3.1611	0.0979818
ENSRNOG00000051756	Zfp62	zinc finger protein 62	0.681664	4.36989	3.15695	0.098176
ENSRNOG00000013459	Ints9	integrator complex subunit 9	0.876032	3.72963	3.15394	0.0983208
ENSRNOG00000012860	Tmem184c	transmembrane protein 184C	0.899481	3.5543	3.15101	0.098462
ENSRNOG00000005234	Gxylt1	glucoside xylosyltransferase 1	-0.784834	3.77933	3.14762	0.0986255
ENSRNOG00000005614	Txn2	thioredoxin 2	0.413369	6.39766	3.14707	0.0986524
ENSRNOG00000002097	Rasl11b	RAS-like family 11 member B	-0.472792	6.9533	3.14692	0.0986643
ENSRNOG00000022153	Tmem134	transmembrane protein 134	-0.846497	3.67726	3.14482	0.098761
ENSRNOG00000005642	Frs2	fibroblast growth factor receptor substrate 2	-0.928433	3.57615	3.14249	0.0988739
ENSRNOG00000008056	Ankrd9	ankyrin repeat domain 9	-0.610985	5.31221	3.14305	0.0988963
ENSRNOG00000000968	Rnf6	ring finger protein 6	-0.422441	6.15453	3.14052	0.0989691
ENSRNOG00000006483	Heatr5a	HEAT repeat containing 5A	0.618754	5.16341	3.13428	0.0992776
ENSRNOG00000007078	Wisp1	WNT1 inducible signaling pathway protein 1	-0.849483	3.51797	3.13226	0.0993713
ENSRNOG00000034269	Ago3	argonaute 3, RISC catalytic component	-0.859734	3.52327	3.13222	0.0993732
ENSRNOG00000011164	Coq6	coenzyme Q6 monooxygenase	-0.471945	6.63146	3.13204	0.0993868
ENSRNOG00000020703	Sipa1l3	signal-induced proliferation-associated 1 like 3	-0.603859	4.70033	3.12766	0.0995957
ENSRNOG00000018860	Mtg1	mitochondrial ribosome-associated GTPase 1	-0.617652	4.65823	3.12639	0.0996576
ENSRNOG00000047625	Atg4d	autophagy related 4D, cysteine peptidase	-0.662531	4.3224	3.12492	0.0997299
ENSRNOG00000000648	Jmjd1c	jumonji domain containing 1C	0.434908	6.78631	3.12219	0.0998636
ENSRNOG00000062108	Tomm5	translocase of outer mitochondrial membrane 5	0.601502	4.74025	3.12132	0.0999059
ENSRNOG00000058593	Zbtb1	zinc finger and BTB domain containing 1	0.668656	5.03883	3.12123	0.0999718
ENSRNOG00000018382	Inpp4b	inositol polyphosphate-4-phosphatase type II B	-0.879244	3.6811	3.11973	0.0999841
ENSRNOG00000011758	Fkbp7	FK506 binding protein 7	0.879563	3.91746	3.11526	0.100204
ENSRNOG00000029698	Pim3	Pim-3 proto-oncogene, serine/threonine kinase	-0.434552	6.04377	3.11241	0.100345
ENSRNOG00000023816	Aph1a	aph-1 homolog A, gamma secretase subunit	-0.435811	5.8305	3.11223	0.100353
ENSRNOG00000013445	Aaas	aladin WD repeat nucleoporin	-0.475605	5.52032	3.11163	0.100383
ENSRNOG00000011977	Sema5a	semaphorin 5A	0.44497	6.74247	3.10873	0.100526
ENSRNOG00000055309	Drg2	developmentally regulated GTP binding protein 2	0.48225	5.82755	3.10703	0.10061
ENSRNOG00000012196	Asah2	N-acylsphingosine amidohydrolase 2	0.937962	3.18409	3.10306	0.100807
ENSRNOG00000013336	Wdr70	WD repeat domain 70	0.79972	3.81699	3.10267	0.100826
ENSRNOG00000047598	Ctdsp2	CTD small phosphatase 2	0.518996	5.51876	3.10172	0.100873
ENSRNOG00000027606	Neurl1b	neuralized E3 ubiquitin protein ligase 1B	-0.760044	4.44089	3.1017	0.100936
ENSRNOG00000056038	Ehbp1l1	EH domain binding protein 1-like 1	-0.403656	8.46976	3.0991	0.101004
ENSRNOG00000006865	Laptm4a	lysosomal protein transmembrane 4 alpha	0.40077	9.84603	3.09845	0.101036
ENSRNOG00000027016	Cobll1	cordon-bleu WH2 repeat protein-like 1	0.575405	4.98547	3.09616	0.10115
ENSRNOG00000010029	Ubald2	UBA-like domain containing 2	-0.541528	5.19576	3.0945	0.101233
ENSRNOG00000007613	C1qtnf5	C1q and TNF related 5	-0.465518	5.62979	3.09423	0.101246
ENSRNOG00000011696	Lifr	LIF receptor alpha	0.517864	5.61819	3.09238	0.101339
ENSRNOG00000009073	Tnni1	troponin I1, slow skeletal type	-0.432002	10.4298	3.09039	0.101438
ENSRNOG00000015660	Pex3	peroxisomal biogenesis factor 3	0.643171	5.3223	3.10329	0.101532
ENSRNOG00000046799	Phb	prohibitin	-0.597672	5.19978	3.08731	0.101592
ENSRNOG00000020416	Zfr2	zinc finger RNA binding protein 2	-0.697909	4.1303	3.08724	0.101595
ENSRNOG00000019319	Fchsd2	FCH and double SH3 domains 2	0.913557	2.92177	3.08577	0.101669
ENSRNOG00000029185	Rasa1	RAS p21 protein activator 1	0.450219	6.64978	3.08517	0.101699
ENSRNOG00000010743	Fdxacb1	ferredoxin-fold anticodon binding domain containing 1	-0.974354	2.48094	3.08261	0.101828
ENSRNOG00000023257	Adamts9	ADAM metallopeptidase with thrombospondin type 1 motif, 9	0.525657	6.10479	3.0907	0.10188
ENSRNOG00000052038	Haus8	HAUS augmin-like complex, subunit 8	0.720384	4.34001	3.08028	0.101945
ENSRNOG00000010362	Anxa2	annexin A2	0.402444	8.09995	3.07938	0.10199
ENSRNOG00000007090	Cacna1c	calcium voltage-gated channel subunit alpha1 C	0.423666	9.00852	3.07563	0.102179
ENSRNOG00000009836	Rbm26	RNA binding motif protein 26	0.510834	5.66211	3.07448	0.102237
ENSRNOG00000012140	Cep89	centrosomal protein 89	-0.592276	4.77396	3.07191	0.102367
ENSRNOG00000018909	Arv1	ARV1 homolog, fatty acid homeostasis modulator	0.780204	3.78698	3.07099	0.102414
ENSRNOG00000021317	Cct2	chaperonin containing TCP1 subunit 2	0.38989	8.37367	3.06646	0.102643
ENSRNOG00000046112	Dedd2	death effector domain containing 2	-0.977265	2.90308	3.06523	0.102705
ENSRNOG00000021891	Zdhhc8	zinc finger, DHHC-type containing 8	-0.558634	4.91806	3.06447	0.102744
ENSRNOG00000020130	Arhgef1	Rho guanine nucleotide exchange factor 1	-0.417729	7.04614	3.06148	0.102896
ENSRNOG00000036678	Aspscr1	ASPSCR1, UBX domain containing tether for SLC2A4	-0.605044	4.80523	3.06109	0.102915
ENSRNOG00000056956	Thap1	THAP domain containing 1	0.927657	2.70529	3.06069	0.102936
ENSRNOG00000019729	Jmjd8	jumonji domain containing 8	-0.5463	4.99348	3.06029	0.102956
ENSRNOG00000033663	P4ha2	prolyl 4-hydroxylase subunit alpha 2	0.443093	6.23818	3.0583	0.103057
ENSRNOG00000000902	Hsph1	heat shock protein family H (Hsp110) member 1	0.394412	7.04924	3.05747	0.1031
ENSRNOG00000017962	Serpinb6a	serpin family B member 6A	0.412045	7.12709	3.05613	0.103168
ENSRNOG00000026239	Arid4a	AT-rich interaction domain 4A	0.5645	4.88798	3.05533	0.103209
ENSRNOG00000002461	Nid1	nidogen 1	0.407445	8.86322	3.05387	0.103283
ENSRNOG00000008620	Smad3	SMAD family member 3	-0.478903	5.51776	3.05325	0.103315
ENSRNOG00000000480	Phf1	PHD finger protein 1	-0.918656	3.26646	3.05307	0.103324
ENSRNOG00000047106	Mtrf1	mitochondrial translation release factor 1	-0.790685	4.0855	3.04719	0.103626
ENSRNOG00000011154	Adgrf5	adhesion G protein-coupled receptor F5	0.895471	2.47148	3.04714	0.103628
ENSRNOG00000007561	Glb1l2	galactosidase, beta 1-like 2	-0.859396	3.49124	3.04355	0.103812
ENSRNOG00000001424	Cux1	cut-like homeobox 1	-0.434719	6.19344	3.04235	0.103874
ENSRNOG00000002318	Limch1	LIM and calponin homology domains 1	0.719029	5.08118	3.0827	0.103881
ENSRNOG00000007023	Galm	galactose mutarotase	0.917586	3.3356	3.04105	0.103941
ENSRNOG00000049982	Pex26	peroxisomal biogenesis factor 26	-0.892114	2.83304	3.03779	0.104109
ENSRNOG00000008618	Tex10	testis expressed 10	0.525759	5.1371	3.03534	0.104236
ENSRNOG00000050543	Safb	scaffold attachment factor B	0.424059	7.69839	3.03324	0.104344
ENSRNOG00000011560	Mtmr9	myotubularin related protein 9	-0.539253	5.11473	3.03158	0.10443
ENSRNOG00000018598	Ankrd1	ankyrin repeat domain 1	-0.499014	13.0602	3.03162	0.104433
ENSRNOG00000012956	Tgm2	transglutaminase 2	-0.410483	10.3405	3.0308	0.10447
ENSRNOG00000016368	Ppp1r14c	protein phosphatase 1, regulatory (inhibitor) subunit 14c	0.445066	6.00182	3.0303	0.104496
ENSRNOG00000029148	Pdgfd	platelet derived growth factor D	0.898395	2.99979	3.02993	0.104516
ENSRNOG00000010921	Taf1d	TATA-box binding protein associated factor, RNA polymerase I subunit D	0.98997	2.56793	3.02978	0.104523
ENSRNOG00000002115	Sod1	superoxide dismutase 1	0.409651	8.23354	3.02717	0.104659
ENSRNOG00000004787	NA	NA	-1.05486	2.57637	3.03094	0.104683
ENSRNOG00000005310	Cul1	cullin 1	0.413453	7.10691	3.02613	0.104713
ENSRNOG00000017803	Apbb1ip	amyloid beta precursor protein binding family B member 1 interacting protein	0.894179	3.20433	3.02454	0.104796
ENSRNOG00000012911	Erlin1	ER lipid raft associated 1	0.840169	3.62732	3.02137	0.10496
ENSRNOG00000019802	Zfp428	zinc finger protein 428	0.926574	3.16358	3.01851	0.105109
ENSRNOG00000027552	Tapbpl	TAP binding protein-like	0.850924	3.50206	3.0177	0.105152
ENSRNOG00000046883	Mydgf	myeloid-derived growth factor	-0.432239	6.58105	3.01419	0.105336
ENSRNOG00000005678	Lamb1	laminin subunit beta 1	0.419588	10.2365	3.00417	0.105861
ENSRNOG00000007548	Polr3f	RNA polymerase III subunit F	-0.651509	4.24873	3.00404	0.105868
ENSRNOG00000027514	Ube2m	ubiquitin-conjugating enzyme E2M	-0.427922	7.17975	2.99955	0.106105
ENSRNOG00000042753	Fgf13	fibroblast growth factor 13	-0.459952	5.56948	2.99833	0.106169
ENSRNOG00000053205	Gabpa	GA binding protein transcription factor subunit alpha	0.533546	5.09019	2.99737	0.10622
ENSRNOG00000012762	Zfp64	zinc finger protein 64	-0.857247	3.52559	2.996	0.106292
ENSRNOG00000017914	Cavin3	caveolae associated protein 3	-0.416882	9.16737	2.99274	0.106465
ENSRNOG00000002323	RGD1566265	similar to RIKEN cDNA 2610002M06	0.658365	4.43414	2.99155	0.106528
ENSRNOG00000006206	Tmem106b	transmembrane protein 106B	0.4978	5.27731	2.99141	0.106536
ENSRNOG00000002860	Ccdc181	coiled-coil domain containing 181	0.895254	2.26273	2.99034	0.106593
ENSRNOG00000022395	Tnrc6c	trinucleotide repeat containing 6C	-0.460578	5.67575	2.9903	0.106594
ENSRNOG00000027707	Exd2	exonuclease 3'-5' domain containing 2	0.565937	4.80086	2.98813	0.10671
ENSRNOG00000020903	Lto1	LTO1, ABCE1 maturation factor	0.906597	2.71714	2.98782	0.106727
ENSRNOG00000012879	Fabp3	fatty acid binding protein 3	-0.444654	10.3791	2.98418	0.10692
ENSRNOG00000011027	Uba5	ubiquitin-like modifier activating enzyme 5	0.543633	5.09975	2.98409	0.106925
ENSRNOG00000024543	Mfsd4b	major facilitator superfamily domain containing 4B	1.00534	2.44773	2.98381	0.10694
ENSRNOG00000028166	Asmtl	acetylserotonin O-methyltransferase-like	-0.501443	5.46613	2.98148	0.107064
ENSRNOG00000009334	Knstrn	kinetochore-localized astrin/SPAG5 binding protein	-0.785108	4.1042	2.98051	0.107116
ENSRNOG00000009946	Ldlr	low density lipoprotein receptor	-0.731823	10.0527	3.26195	0.107473
ENSRNOG00000002652	Rap1gap2	RAP1 GTPase activating protein 2	-0.397972	6.37786	2.97286	0.107525
ENSRNOG00000022860	Swi5	SWI5 homologous recombination repair protein	0.595837	5.06932	2.97284	0.107526
ENSRNOG00000006063	Phf21a	PHD finger protein 21A	1.05423	3.50082	2.98294	0.107541
ENSRNOG00000006992	Rpl7	ribosomal protein L7	-0.453298	7.12964	2.97266	0.107541
ENSRNOG00000051620	Tspan9	tetraspanin 9	-0.40535	6.17056	2.97049	0.107653
ENSRNOG00000009076	Ttpal	alpha tocopherol transfer protein like	-0.869854	2.53647	2.96774	0.107801
ENSRNOG00000031743	Gbp2	guanylate binding protein 2	0.844975	4.19305	2.97826	0.107883
ENSRNOG00000017876	Dnajc21	DnaJ heat shock protein family (Hsp40) member C21	0.587834	4.59435	2.96513	0.107941
ENSRNOG00000006369	Alg2	ALG2, alpha-1,3/1,6-mannosyltransferase	0.507271	5.29458	2.9646	0.10797
ENSRNOG00000015986	Rassf8	Ras association domain family member 8	0.564388	4.83239	2.96417	0.107993
ENSRNOG00000015974	Tmem208	transmembrane protein 208	-0.56628	5.2865	2.96343	0.108033
ENSRNOG00000018408	RGD1307554	similar to CG16812-PA	-0.422102	6.06881	2.96303	0.108055
ENSRNOG00000018281	Uqcrfs1	ubiquinol-cytochrome c reductase, Rieske iron-sulfur polypeptide 1	-0.453533	9.89352	2.96278	0.108068
ENSRNOG00000025184	Prss35	serine protease 35	0.748648	4.28811	2.96117	0.108155
ENSRNOG00000048061	Brcc3	BRCA1/BRCA2-containing complex, subunit 3	0.74113	4.16049	2.96097	0.108166
ENSRNOG00000005193	Pfas	phosphoribosylformylglycinamidine synthase	-0.478064	5.5023	2.96068	0.108182
ENSRNOG00000025629	Prpf3	pre-mRNA processing factor 3	0.502369	5.5699	2.95727	0.108366
ENSRNOG00000004402	Lpgat1	lysophosphatidylglycerol acyltransferase 1	-0.838078	3.77797	2.95683	0.10839
ENSRNOG00000020006	Wdr90	WD repeat domain 90	0.926115	2.48736	2.95547	0.108464
ENSRNOG00000040287	Cyp1b1	cytochrome P450, family 1, subfamily b, polypeptide 1	0.49648	6.429	2.9634	0.108494
ENSRNOG00000037435	Tmem196	transmembrane protein 196	0.926056	2.66286	2.95135	0.108687
ENSRNOG00000007062	Rin3	Ras and Rab interactor 3	-0.592751	4.54437	2.95037	0.108741
ENSRNOG00000015239	Ginm1	glycoprotein integral membrane 1	0.396134	6.44263	2.9495	0.108788
ENSRNOG00000001030	Tsc22d1	TSC22 domain family, member 1	-0.400718	8.63195	2.94882	0.108825
ENSRNOG00000018818	Txnl1	thioredoxin-like 1	0.394093	7.1432	2.94815	0.108862
ENSRNOG00000008300	Zbtb8a	zinc finger and BTB domain containing 8a	0.96267	2.87455	2.94674	0.108938
ENSRNOG00000016244	Mical2	microtubule associated monooxygenase, calponin and LIM domain containing 2	-0.400905	8.5028	2.94583	0.108988
ENSRNOG00000003762	Smarca1	SWI/SNF related, matrix associated, actin dependent regulator of chromatin, subfamily a, member 1	1.00674	3.16788	2.94504	0.109031
ENSRNOG00000021130	Abcc8	ATP binding cassette subfamily C member 8	-0.398463	7.20944	2.94353	0.109114
ENSRNOG00000009873	Ints6	integrator complex subunit 6	0.559771	4.91634	2.94164	0.109217
ENSRNOG00000029862	Spc24	SPC24, NDC80 kinetochore complex component	-0.729744	4.39786	2.94117	0.109247
ENSRNOG00000043204	Harbi1	harbinger transposase derived 1	0.925572	2.33883	2.94056	0.109276
ENSRNOG00000048164	Acad8	acyl-CoA dehydrogenase family, member 8	-0.449239	5.63392	2.93716	0.109462
ENSRNOG00000012367	Pcdh7	protocadherin 7	-0.389259	8.60195	2.93597	0.109527
ENSRNOG00000003578	Fem1c	fem-1 homolog C	0.487442	5.32804	2.93483	0.10959
ENSRNOG00000009112	Pon2	paraoxonase 2	0.549295	4.87838	2.93467	0.109599
ENSRNOG00000056153	Tent5b	terminal nucleotidyltransferase 5B	-1.01602	2.98268	2.93445	0.109616
ENSRNOG00000009548	Fpgt	fucose-1-phosphate guanylyltransferase	0.758783	4.02381	2.93428	0.10962
ENSRNOG00000019982	Ethe1	ETHE1, persulfide dioxygenase	0.658012	4.34976	2.92897	0.109912
ENSRNOG00000024144	Cdipt	CDP-diacylglycerol--inositol 3-phosphatidyltransferase	-0.441596	6.75652	2.92766	0.109985
ENSRNOG00000016532	Ino80c	INO80 complex subunit C	-0.898124	3.09009	2.92733	0.110003
ENSRNOG00000002182	2022-09-11	septin 11	0.486935	7.07559	2.93775	0.110078
ENSRNOG00000031033	ND2	NADH dehydrogenase subunit 2	0.605447	8.00763	3.08236	0.110132
ENSRNOG00000027015	Ythdf1	YTH N(6)-methyladenosine RNA binding protein 1	0.450664	5.61861	2.92186	0.110305
ENSRNOG00000008469	Mettl5	methyltransferase like 5	0.836295	3.82681	2.92054	0.110379
ENSRNOG00000000151	Ldlrap1	low density lipoprotein receptor adaptor protein 1	0.677746	4.11503	2.91976	0.110421
ENSRNOG00000010897	Nek6	NIMA-related kinase 6	-0.57013	5.79756	2.95734	0.110431
ENSRNOG00000017901	Acy3	aminoacylase 3	0.99402	3.11611	2.91873	0.110479
ENSRNOG00000004072	Myo1c	myosin 1C	-0.393911	9.62553	2.91636	0.11061
ENSRNOG00000047895	Mettl1	methyltransferase like 1	-0.97234	3.36383	2.91567	0.110649
ENSRNOG00000010453	Klhl7	kelch-like family member 7	0.402741	6.7403	2.91508	0.110681
ENSRNOG00000059402	Itgb1bp1	integrin subunit beta 1 binding protein 1	-0.643666	4.53415	2.91475	0.1107
ENSRNOG00000003052	Cox18	cytochrome c oxidase assembly factor COX18	-0.612977	4.39533	2.91034	0.110945
ENSRNOG00000007300	C1qtnf6	C1q and TNF related 6	0.996668	3.59925	2.91203	0.111072
ENSRNOG00000032492	Usp22	ubiquitin specific peptidase 22	0.396399	6.73308	2.90309	0.11135
ENSRNOG00000015894	Dock8	dedicator of cytokinesis 8	-0.537849	5.16613	2.90271	0.111371
ENSRNOG00000004148	Cdk17	cyclin-dependent kinase 17	0.74803	4.36467	2.9016	0.111484
ENSRNOG00000057814	Nsdhl	NAD(P) dependent steroid dehydrogenase-like	0.715425	4.32925	2.9005	0.111495
ENSRNOG00000022686	Zdhhc2	zinc finger, DHHC-type containing 2	-0.533099	5.18126	2.89965	0.111543
ENSRNOG00000013851	Spry4	sprouty RTK signaling antagonist 4	-0.510966	5.23226	2.89958	0.111547
ENSRNOG00000020571	Mpg	N-methylpurine-DNA glycosylase	-0.860459	2.87261	2.89842	0.111612
ENSRNOG00000000923	Cct6a	chaperonin containing TCP1 subunit 6A	-0.437427	6.93521	2.89608	0.111743
ENSRNOG00000016686	Tmem167a	transmembrane protein 167A	-0.883515	2.5172	2.89377	0.111874
ENSRNOG00000018355	Msx2	msh homeobox 2	-0.927974	2.987	2.89359	0.111884
ENSRNOG00000017571	Ndufa2	NADH:ubiquinone oxidoreductase subunit A2	-0.449913	7.78266	2.89315	0.111914
ENSRNOG00000004477	Ublcp1	ubiquitin-like domain containing CTD phosphatase 1	0.555891	4.78711	2.89293	0.111921
ENSRNOG00000031431	Cdca8	cell division cycle associated 8	-0.601907	4.90647	2.89187	0.111981
ENSRNOG00000008484	Pdcl	phosducin-like	0.912617	2.76164	2.89135	0.11201
ENSRNOG00000001120	Med13l	mediator complex subunit 13-like	-0.399943	6.22562	2.88999	0.112087
ENSRNOG00000001128	Tesc	tescalcin	-0.492531	6.3738	2.89799	0.112097
ENSRNOG00000017503	Ppargc1b	PPARG coactivator 1 beta	-0.4004	7.24047	2.88824	0.112186
ENSRNOG00000014153	Lhfpl6	LHFPL tetraspan subfamily member 6	-0.390631	7.57577	2.88648	0.112285
ENSRNOG00000050258	Ccnd3	cyclin D3	-0.394142	7.87162	2.88472	0.112385
ENSRNOG00000009982	Pnp	purine nucleoside phosphorylase	0.757159	5.11415	2.97581	0.112544
ENSRNOG00000032994	Myom3	myomesin 3	0.862597	2.23624	2.88048	0.112625
ENSRNOG00000042523	Ube2d2	ubiquitin-conjugating enzyme E2D 2	0.582754	4.75005	2.87787	0.112774
ENSRNOG00000020412	Sf3b2	splicing factor 3b, subunit 2	0.381378	7.86356	2.87773	0.112782
ENSRNOG00000005346	Tmem128	transmembrane protein 128	0.616492	4.4724	2.87608	0.112875
ENSRNOG00000004912	Itgav	integrin subunit alpha V	-0.418817	8.30043	2.87267	0.11307
ENSRNOG00000001868	Crkl	CRK like proto-oncogene, adaptor protein	-0.760186	4.20147	2.87143	0.113146
ENSRNOG00000015160	Gem	GTP binding protein overexpressed in skeletal muscle	0.919177	3.05732	2.86471	0.113525
ENSRNOG00000008129	Pla2r1	phospholipase A2 receptor 1	0.932388	3.58173	2.86406	0.113562
ENSRNOG00000024019	Ccdc6	coiled-coil domain containing 6	0.62561	4.56377	2.86239	0.113658
ENSRNOG00000043364	Zfp362	zinc finger protein 362	-0.762884	4.01126	2.86174	0.113695
ENSRNOG00000012325	Adk	adenosine kinase	-0.472335	6.70474	2.86489	0.113736
ENSRNOG00000004503	L3hypdh	trans-L-3-hydroxyproline dehydratase	0.816788	3.69625	2.85972	0.113812
ENSRNOG00000024437	Blcap	BLCAP, apoptosis inducing factor	-0.912609	3.67237	2.8593	0.11384
ENSRNOG00000014915	Gsr	glutathione-disulfide reductase	0.539136	5.06871	2.85783	0.11392
ENSRNOG00000033169	Cpeb4	cytoplasmic polyadenylation element binding protein 4	-0.432444	6.46376	2.85605	0.114023
ENSRNOG00000019609	B4galt2	beta-1,4-galactosyltransferase 2	-0.910048	2.50588	2.85291	0.114204
ENSRNOG00000013317	RGD1565222	similar to RIKEN cDNA 4931414P19	-0.890139	3.11196	2.84971	0.114389
ENSRNOG00000024563	Ganc	glucosidase, alpha; neutral C	1.33828	3.71901	3.05151	0.114393
ENSRNOG00000010833	Mthfd2	methylenetetrahydrofolate dehydrogenase (NADP+ dependent) 2, methenyltetrahydrofolate cyclohydrolase	-0.665995	4.11146	2.84857	0.114455
ENSRNOG00000019245	Sgf29	SAGA complex associated factor 29	-0.997154	3.80999	2.88422	0.114487
ENSRNOG00000060946	Cask	calcium/calmodulin dependent serine protein kinase	0.874017	3.11447	2.84712	0.114539
ENSRNOG00000021904	Tecpr2	tectonin beta-propeller repeat containing 2	-0.552005	4.83621	2.84632	0.114585
ENSRNOG00000050277	Uckl1	uridine-cytidine kinase 1-like 1	0.50386	5.25646	2.84621	0.114592
ENSRNOG00000002208	Shroom3	shroom family member 3	-0.393989	8.52525	2.84354	0.114747
ENSRNOG00000008987	Rnf139	ring finger protein 139	0.481434	5.53903	2.84034	0.114933
ENSRNOG00000001653	St3gal6	ST3 beta-galactoside alpha-2,3-sialyltransferase 6	0.596971	4.71975	2.84008	0.114948
ENSRNOG00000000307	Mical1	microtubule associated monooxygenase, calponin and LIM domain containing 1	0.660432	4.16548	2.83972	0.114969
ENSRNOG00000010170	Tubb4b	tubulin, beta 4B class IVb	-0.395435	8.11209	2.83912	0.115004
ENSRNOG00000003563	Blmh	bleomycin hydrolase	0.515849	5.38678	2.83458	0.115268
ENSRNOG00000026748	Dennd2a	DENN domain containing 2A	-0.899535	3.17452	2.83391	0.115308
ENSRNOG00000005177	Tp53i3	tumor protein p53 inducible protein 3	-0.535321	4.88297	2.83218	0.115409
ENSRNOG00000003359	Ogt	O-linked N-acetylglucosamine (GlcNAc) transferase	0.441486	6.84317	2.82967	0.115556
ENSRNOG00000010217	Prrc2b	proline-rich coiled-coil 2B	-0.408609	8.0363	2.82814	0.115646
ENSRNOG00000056024	Bnip2	BCL2 interacting protein 2	0.509088	5.18938	2.8259	0.115777
ENSRNOG00000016727	Akr1a1	aldo-keto reductase family 1 member A1	-0.384939	7.6112	2.8258	0.115783
ENSRNOG00000002903	Specc1	sperm antigen with calponin homology and coiled-coil domains 1	0.632724	4.26795	2.82247	0.115979
ENSRNOG00000009503	Depdc1	DEP domain containing 1	-0.896648	2.97316	2.82064	0.116087
ENSRNOG00000019850	Speg	SPEG complex locus	-0.394094	8.5592	2.82042	0.1161
ENSRNOG00000003261	Usp9x	ubiquitin specific peptidase 9, X-linked	0.393312	8.84419	2.81955	0.116151
ENSRNOG00000012087	Ufsp2	UFM1-specific peptidase 2	-0.553702	5.15307	2.81748	0.116273
ENSRNOG00000000397	Ccar1	cell division cycle and apoptosis regulator 1	0.536675	5.0154	2.81483	0.11643
ENSRNOG00000033593	Osbpl9	oxysterol binding protein-like 9	0.435047	5.71283	2.81054	0.116683
ENSRNOG00000018144	Depdc5	DEP domain containing 5	-0.586404	4.61571	2.80969	0.116734
ENSRNOG00000010489	Samd4a	sterile alpha motif domain containing 4A	-0.3935	6.53252	2.8088	0.116787
ENSRNOG00000031173	Snd1	staphylococcal nuclease and tudor domain containing 1	-0.406423	7.7021	2.8051	0.117007
ENSRNOG00000023467	Fam168b	family with sequence similarity 168, member B	-0.565318	4.97839	2.80321	0.117119
ENSRNOG00000050675	Myl4	myosin, light chain 4	-0.439468	7.64331	2.8021	0.11719
ENSRNOG00000023851	Igsf3	immunoglobulin superfamily, member 3	0.393682	7.01075	2.80178	0.117205
ENSRNOG00000016752	Crispld2	cysteine-rich secretory protein LCCL domain containing 2	0.561904	5.42763	2.8025	0.117211
ENSRNOG00000006859	Insig1	insulin induced gene 1	-1.13511	6.07882	3.52063	0.117219
ENSRNOG00000002480	Gpr137b	G protein-coupled receptor 137B	-0.845173	2.82523	2.7969	0.117496
ENSRNOG00000009264	Erc1	ELKS/RAB6-interacting/CAST family member 1	0.565546	4.71821	2.79622	0.117537
ENSRNOG00000014079	Stat1	signal transducer and activator of transcription 1	0.429179	6.67115	2.79457	0.117635
ENSRNOG00000006305	Slc38a2	solute carrier family 38, member 2	0.422715	9.58781	2.79439	0.117646
ENSRNOG00000058166	NA	NA	0.838906	2.42755	2.79343	0.117704
ENSRNOG00000046172	Sf3b6	splicing factor 3B, subunit 6	0.795139	3.75788	2.79219	0.117778
ENSRNOG00000022320	Primpol	primase and DNA directed polymerase	0.855562	1.98738	2.78915	0.11796
ENSRNOG00000047053	Thyn1	thymocyte nuclear protein 1	0.666467	4.27606	2.78822	0.118016
ENSRNOG00000028782	RGD1565498	similar to Hypothetical protein LOC270802	-0.891146	1.92848	2.78817	0.118019
ENSRNOG00000015304	Tmem160	transmembrane protein 160	-0.600643	5.33624	2.79885	0.11803
ENSRNOG00000001235	Gna12	G protein subunit alpha 12	-0.468882	5.52535	2.78721	0.118077
ENSRNOG00000008825	Ssrp1	structure specific recognition protein 1	0.410981	6.93697	2.78669	0.118108
ENSRNOG00000018371	Tubb6	tubulin, beta 6 class V	-0.37394	7.17261	2.78636	0.118128
ENSRNOG00000023020	Fdx2	ferredoxin 2	-0.759683	3.70503	2.78634	0.118129
ENSRNOG00000054563	Selenoh	selenoprotein H	0.837246	3.30345	2.78515	0.118201
ENSRNOG00000025295	Mavs	mitochondrial antiviral signaling protein	-0.470864	5.39177	2.78274	0.118346
ENSRNOG00000016591	Utp15	UTP15, small subunit processome component	-0.790253	3.55391	2.78193	0.118395
ENSRNOG00000002001	Itsn1	intersectin 1	0.44289	5.5765	2.78004	0.118509
ENSRNOG00000011619	Myo9a	myosin IXA	0.450491	5.60902	2.78	0.118512
ENSRNOG00000021748	Las1l	LAS1-like, ribosome biogenesis factor	0.477999	5.48505	2.77772	0.118649
ENSRNOG00000016968	Gramd4	GRAM domain containing 4	0.58894	5.16523	2.77778	0.118651
ENSRNOG00000020288	Slc25a20	solute carrier family 25 member 20	0.378951	6.73151	2.77685	0.118702
ENSRNOG00000043381	Cyth1	cytohesin 1	0.460037	5.45464	2.7766	0.118717
ENSRNOG00000060728	Tuba1a	tubulin, alpha 1A	-0.481298	5.29641	2.77585	0.118763
ENSRNOG00000001585	Nrip1	nuclear receptor interacting protein 1	0.814666	3.72208	2.7756	0.118778
ENSRNOG00000014936	Ifitm2	interferon induced transmembrane protein 2	0.719894	3.90586	2.77439	0.118852
ENSRNOG00000010124	Trim2	tripartite motif-containing 2	0.850285	3.58088	2.77334	0.118915
ENSRNOG00000022500	Rwdd4	RWD domain containing 4	0.61869	4.68732	2.77288	0.118943
ENSRNOG00000050445	Gde1	glycerophosphodiester phosphodiesterase 1	-0.380994	6.64289	2.77245	0.118969
ENSRNOG00000009723	Ptpmt1	protein tyrosine phosphatase, mitochondrial 1	-0.490021	5.30824	2.77227	0.11898
ENSRNOG00000054426	Zfp704	zinc finger protein 704	-0.793897	3.55566	2.77191	0.119002
ENSRNOG00000002671	Nme2	NME/NM23 nucleoside diphosphate kinase 2	-0.417353	8.90049	2.77174	0.119012
ENSRNOG00000052424	RGD1306556	similar to hypothetical protein A530094D01	0.91887	2.12501	2.77151	0.119026
ENSRNOG00000005183	Rtf1	Rtf1, Paf1/RNA polymerase II complex component, homolog (S. cerevisiae)	0.592275	4.49502	2.77055	0.119085
ENSRNOG00000001817	Tm7sf3	transmembrane 7 superfamily member 3	0.695581	4.00354	2.76789	0.119246
ENSRNOG00000018510	Cdk7	cyclin-dependent kinase 7	0.690473	4.47553	2.76729	0.119288
ENSRNOG00000009754	Nampt	nicotinamide phosphoribosyltransferase	0.469486	5.61177	2.7671	0.119294
ENSRNOG00000003398	Tomm40l	translocase of outer mitochondrial membrane 40 like	-0.691033	4.15626	2.76666	0.119322
ENSRNOG00000022870	Smad5	SMAD family member 5	0.610665	4.83197	2.76602	0.11936
ENSRNOG00000018604	Tufm	Tu translation elongation factor, mitochondrial	-0.394318	8.05537	2.76527	0.119406
ENSRNOG00000012302	Gucy1a1	guanylate cyclase 1 soluble subunit alpha 1	0.623651	4.42738	2.76499	0.119423
ENSRNOG00000001441	Tmem120a	transmembrane protein 120A	-0.527832	4.8959	2.76265	0.119566
ENSRNOG00000020038	Chpf	chondroitin polymerizing factor	-0.407655	6.84306	2.76218	0.119595
ENSRNOG00000021713	Kif18b	kinesin family member 18B	-0.673306	4.22214	2.76217	0.119595
ENSRNOG00000023465	Depp1	DEPP1, autophagy regulator	-0.476486	6.12263	2.76195	0.119659
ENSRNOG00000000465	Slc39a7	solute carrier family 39 member 7	-0.384526	7.00071	2.76066	0.119688
ENSRNOG00000023197	Zfp608	zinc finger protein 608	0.571757	5.10585	2.75981	0.119739
ENSRNOG00000030790	Ctnnd1	catenin delta 1	0.447363	7.90522	2.76047	0.119762
ENSRNOG00000018211	Urod	uroporphyrinogen decarboxylase	0.383256	6.60899	2.75935	0.119768
ENSRNOG00000005958	Rrbp1	ribosome binding protein 1	0.401145	8.52858	2.75881	0.119801
ENSRNOG00000029875	Mrpl41	mitochondrial ribosomal protein L41	-0.583808	4.44754	2.75747	0.119883
ENSRNOG00000003281	Mcm9	minichromosome maintenance 9 homologous recombination repair factor	0.877288	2.854	2.75724	0.119897
ENSRNOG00000053813	Nkap	NFKB activating protein	-0.737849	4.44573	2.76422	0.120028
ENSRNOG00000001607	Adamts1	ADAM metallopeptidase with thrombospondin type 1 motif, 1	0.402459	6.59916	2.75506	0.120031
ENSRNOG00000018481	Zpr1	ZPR1 zinc finger	-0.541515	5.16648	2.75357	0.120122
ENSRNOG00000015292	Cul2	cullin 2	0.388549	6.27475	2.75237	0.120196
ENSRNOG00000005589	Dhrs7	dehydrogenase/reductase 7	0.475727	5.58199	2.75219	0.120207
ENSRNOG00000042163	Btbd19	BTB domain containing 19	0.941022	2.99626	2.74964	0.120364
ENSRNOG00000025512	Mettl17	methyltransferase like 17	0.687876	4.68707	2.75263	0.120402
ENSRNOG00000001265	Mad1l1	mitotic arrest deficient 1 like 1	0.836279	4.06657	2.75261	0.120644
ENSRNOG00000017291	Sord	sorbitol dehydrogenase	-0.885691	3.80151	2.74385	0.120772
ENSRNOG00000020955	Myl3	myosin light chain 3	-0.469702	12.5765	2.74129	0.120885
ENSRNOG00000011488	Sergef	secretion regulating guanine nucleotide exchange factor	-0.914036	3.67126	2.73982	0.121021
ENSRNOG00000017213	Cdk11b	cyclin-dependent kinase 11B	0.497442	5.19615	2.73897	0.121023
ENSRNOG00000007486	Atg7	autophagy related 7	0.811979	3.77126	2.73747	0.121116
ENSRNOG00000009252	Poldip2	DNA polymerase delta interacting protein 2	-0.395777	6.89193	2.7373	0.121127
ENSRNOG00000014460	Hivep1	human immunodeficiency virus type I enhancer binding protein 1	-0.54593	4.80259	2.73647	0.121178
ENSRNOG00000021035	Rpl18	ribosomal protein L18	-0.369411	8.13083	2.73285	0.121404
ENSRNOG00000018944	Pank1	pantothenate kinase 1	0.729251	4.39258	2.73227	0.121502
ENSRNOG00000012775	Ccdc127	coiled-coil domain containing 127	0.717768	4.04108	2.73042	0.121555
ENSRNOG00000051487	Kremen1	kringle containing transmembrane protein 1	-0.869016	3.63315	2.72889	0.12165
ENSRNOG00000010050	Stard9	StAR-related lipid transfer domain containing 9	-0.960812	3.48101	2.72958	0.12167
ENSRNOG00000010126	Riox1	ribosomal oxygenase 1	-0.617747	4.29218	2.72779	0.121719
ENSRNOG00000023686	Upk3b	uroplakin 3B	-0.485254	5.39693	2.72767	0.121726
ENSRNOG00000018932	Ccdc124	coiled-coil domain containing 124	-0.478889	5.69982	2.72691	0.121774
ENSRNOG00000001889	Comt	catechol-O-methyltransferase	0.41218	5.86456	2.72494	0.121897
ENSRNOG00000003797	Mrps7	mitochondrial ribosomal protein S7	-0.507782	5.98451	2.73239	0.122161
ENSRNOG00000053232	Ror2	receptor tyrosine kinase-like orphan receptor 2	-0.366201	7.29766	2.72039	0.122182
ENSRNOG00000002840	Atp5f1b	ATP synthase F1 subunit beta	-0.406619	12.8395	2.71757	0.122359
ENSRNOG00000024711	Sdk2	sidekick cell adhesion molecule 2	0.764081	4.59487	2.75008	0.122423
ENSRNOG00000001515	Map3k20	mitogen-activated protein kinase kinase kinase 20	0.413426	6.57264	2.7136	0.122609
ENSRNOG00000013949	Idh2	isocitrate dehydrogenase (NADP(+)) 2, mitochondrial	-0.417977	10.7539	2.70921	0.122886
ENSRNOG00000005376	Mad2l1	mitotic arrest deficient 2 like 1	0.786823	3.67426	2.70838	0.122939
ENSRNOG00000030049	Znhit6	zinc finger, HIT-type containing 6	0.58512	4.9623	2.70679	0.123039
ENSRNOG00000029876	Gucy1a2	guanylate cyclase 1 soluble subunit alpha 2	0.844603	2.36425	2.70506	0.123149
ENSRNOG00000015434	Midn	midnolin	-0.364272	7.57072	2.70424	0.123201
ENSRNOG00000057623	Copb1	coatomer protein complex, subunit beta 1	0.378892	7.99777	2.70391	0.123222
ENSRNOG00000050152	Chsy3	chondroitin sulfate synthase 3	-0.899497	2.1458	2.70324	0.123264
ENSRNOG00000007937	Krit1	KRIT1, ankyrin repeat containing	0.496641	5.29613	2.70122	0.123392
ENSRNOG00000013892	Cby1	chibby family member 1, beta catenin antagonist	0.831089	3.19872	2.69925	0.123517
ENSRNOG00000016538	Itga8	integrin subunit alpha 8	0.535687	5.34934	2.69872	0.123551
ENSRNOG00000032441	Pan2	poly(A) specific ribonuclease subunit PAN2	0.480016	5.35794	2.69859	0.12356
ENSRNOG00000010827	Ptbp2	polypyrimidine tract binding protein 2	0.551555	5.21642	2.69802	0.123596
ENSRNOG00000050401	Vbp1	VHL binding protein 1	-0.490877	6.99538	2.72979	0.123675
ENSRNOG00000012705	Pcgf2	polycomb group ring finger 2	-0.595708	4.37156	2.69641	0.123698
ENSRNOG00000004821	Sntb1	syntrophin, beta 1	-0.421387	6.12064	2.69638	0.1237
ENSRNOG00000003402	Stx6	syntaxin 6	0.615577	4.41168	2.69577	0.123739
ENSRNOG00000005568	NA	NA	-0.840453	2.64446	2.69513	0.12378
ENSRNOG00000060825	Ccm2	CCM2 scaffold protein	-0.757729	3.79301	2.69507	0.123784
ENSRNOG00000046763	Adssl1	adenylosuccinate synthase like 1	-0.392887	6.77169	2.69473	0.123806
ENSRNOG00000025625	Rnase4	ribonuclease A family member 4	0.877097	3.93993	2.70385	0.123815
ENSRNOG00000014336	Mcm5	minichromosome maintenance complex component 5	-0.486397	5.22356	2.693	0.123916
ENSRNOG00000015491	Rcl1	RNA terminal phosphate cyclase-like 1	-0.638243	4.14211	2.69163	0.124003
ENSRNOG00000001616	Senp7	SUMO specific peptidase 7	0.703915	4.21364	2.68885	0.124181
ENSRNOG00000011879	Nfat5	nuclear factor of activated T-cells 5	0.795292	6.18569	3.01442	0.124427
ENSRNOG00000053203	Mical3	microtubule associated monooxygenase, calponin and LIM domain containing 3	0.40167	7.44588	2.68407	0.124488
ENSRNOG00000009571	Wipf3	WAS/WASL interacting protein family, member 3	-0.480065	6.41945	2.69376	0.124519
ENSRNOG00000003786	Tspan6	tetraspanin 6	0.448739	5.78903	2.68337	0.124533
ENSRNOG00000014289	Arpc2	actin related protein 2/3 complex, subunit 2	0.369466	7.43805	2.6828	0.124569
ENSRNOG00000006576	Bms1	BMS1 ribosome biogenesis factor	0.445214	5.48469	2.68148	0.124654
ENSRNOG00000002574	Nubp1	nucleotide binding protein 1	-0.534675	5.08459	2.68086	0.124694
ENSRNOG00000004110	Trib2	tribbles pseudokinase 2	-0.459418	5.48025	2.67964	0.124772
ENSRNOG00000005993	Oxsm	3-oxoacyl-ACP synthase, mitochondrial	-0.694944	4.2773	2.67677	0.124957
ENSRNOG00000000420	Nelfe	negative elongation factor complex member E	0.61006	4.39688	2.67676	0.124958
ENSRNOG00000015079	Ddost	dolichyl-diphosphooligosaccharide--protein glycosyltransferase non-catalytic subunit	-0.410516	8.41134	2.67658	0.124969
ENSRNOG00000037851	Spidr	scaffold protein involved in DNA repair	0.85011	3.23076	2.67385	0.125146
ENSRNOG00000007392	Atp6v1f	ATPase H+ transporting V1 subunit F	-0.423555	6.34103	2.67235	0.125242
ENSRNOG00000017657	Phf23	PHD finger protein 23	0.535819	5.27522	2.67193	0.12527
ENSRNOG00000024671	Dmxl1	Dmx-like 1	0.423251	6.93244	2.67163	0.125289
ENSRNOG00000014343	Anln	anillin, actin binding protein	-0.521106	5.25987	2.66932	0.125439
ENSRNOG00000015736	Dhrs3	dehydrogenase/reductase 3	0.576734	4.52915	2.6649	0.125725
ENSRNOG00000009173	Smad6	SMAD family member 6	-0.66992	4.12468	2.66444	0.125755
ENSRNOG00000004255	Usf1	upstream transcription factor 1	0.677121	4.32364	2.66143	0.125951
ENSRNOG00000024414	Ate1	arginyltransferase 1	0.61719	4.38333	2.66122	0.125965
ENSRNOG00000000075	Mtf2	metal response element binding transcription factor 2	0.83451	3.12443	2.66108	0.125974
ENSRNOG00000026212	Micall1	MICAL-like 1	-0.36321	7.13478	2.66096	0.125982
ENSRNOG00000037627	Trappc1	trafficking protein particle complex 1	-0.502864	5.3437	2.66022	0.12603
ENSRNOG00000003722	Dusp27	dual specificity phosphatase 27, atypical	-0.393608	8.28114	2.65974	0.126061
ENSRNOG00000012073	Abhd14b	abhydrolase domain containing 14b	-0.858422	3.14278	2.65912	0.126102
ENSRNOG00000001469	Eln	elastin	-0.42603	9.46109	2.65573	0.126323
[truncated: 7,638 more rows]
