# Supplementary material for: Translational control of Ybx1 expression regulates cardiac function in response to pressure overload in vivo
Source: Basic Res Cardiol. 2023 Jun 28;118(1):25. doi: 10.1007/s00395-023-00996-1 (PMC10307726; doi:10.1007/s00395-023-00996-1)
Supplement: Supplementary file 3 — Supplementary file3 (XLSX 1823 KB) [file 395_2023_996_MOESM3_ESM.xlsx]

## Sheet: DEGs
ENSEMBL	IP	Input	baseMean	log2FoldChange	lfcSE	stat	pvalue	padj	weight	GeneName	BioType
ENSRNOG00000000009	11.4896	3.83535	7.6625	1.8971	1.5597	1.21632	0.223863	1	0	Tmco5b	protein_coding
ENSRNOG00000000017	34.4443	44.6682	39.5562	-0.230958	0.663916	-0.347872	0.727937	1	0.790913	Steap1	protein_coding
ENSRNOG00000000024	309.621	429.844	369.732	-0.547553	0.360724	-1.51793	0.129033	0.357374	1.02739	Hebp1	protein_coding
ENSRNOG00000000033	309.872	125.346	217.609	1.27855	0.361947	3.53243	0.000411764	0.00316468	2.21822	Tmcc2	protein_coding
ENSRNOG00000000034	33.8159	37.2533	35.5346	0.716816	1.08379	0.661397	0.508358	1	0.567587	Nuak2	protein_coding
ENSRNOG00000000036	74.4566	37.0186	55.7376	0.566821	0.623808	0.908646	0.363537	0.775955	0.788353	Klhdc8a	protein_coding
ENSRNOG00000000040	251.338	110.731	181.035	1.14921	0.463645	2.47865	0.013188	0.0632633	1.34063	RGD1304622	protein_coding
ENSRNOG00000000041	7.31612	4.41544	5.86578	0.573099	1.50388	0.38108	0.703144	1	0	Slc26a1	protein_coding
ENSRNOG00000000042	58.0718	86.7233	72.3976	-0.700211	0.954769	-0.733382	0.463326	0.875364	0.797246	Xpr1	protein_coding
ENSRNOG00000000043	36.8009	148.84	92.8204	-2.07027	0.480423	-4.30927	1.63797e-05	0.000420468	1.14441	Idua	protein_coding
ENSRNOG00000000044	230.499	240.528	235.513	-0.187323	0.372731	-0.502568	0.615268	0.80244	1.24976	Tmem175	protein_coding
ENSRNOG00000000047	270.75	160.79	215.77	0.806109	0.364679	2.21046	0.0270729	0.113177	1.24976	Cd82	protein_coding
ENSRNOG00000000048	165.734	121.397	143.566	0.448632	0.398839	1.12484	0.260655	0.542283	1.05992	Gak	protein_coding
ENSRNOG00000000054	510.448	183.522	346.985	1.45864	0.364699	3.99956	6.34613e-05	0.00115414	1.2227	Abhd8	protein_coding
ENSRNOG00000000062	222.479	108.495	165.487	1.10345	0.401516	2.74821	0.00599212	0.0335297	1.45775	Pcgf3	protein_coding
ENSRNOG00000000064	5002.8	18381	11691.9	-1.93418	0.433849	-4.4582	8.26508e-06	0.000226121	1.24976	Atp5me	protein_coding
ENSRNOG00000000066	35.0107	104.137	69.5741	-1.60203	0.688558	-2.32665	0.0199837	0.106724	1.00616	Fbxo28	protein_coding
ENSRNOG00000000068	782.694	401.606	592.15	0.994592	0.330303	3.01115	0.00260256	0.0203114	1.24976	Ppp2r5a	protein_coding
ENSRNOG00000000075	20.0084	47.9776	33.993	-0.438308	1.22114	-0.358934	0.719644	1	0.797246	Mtf2	protein_coding
ENSRNOG00000000081	10.4902	22.5823	16.5362	-1.49594	1.65301	-0.904977	0.365477	1	0.345589	Antxr2	protein_coding
ENSRNOG00000000082	971.211	1077.83	1024.52	0.25039	0.427298	0.585984	0.557886	0.702859	1.44936	Hltf	protein_coding
ENSRNOG00000000095	440.23	173.781	307.005	1.00705	0.410428	2.45365	0.0141414	0.0589979	1.59566	Gpr89b	protein_coding
ENSRNOG00000000096	137.473	24.4439	80.9586	1.90467	0.67419	2.82512	0.00472622	0.0278645	1.47409	Pdzk1	protein_coding
ENSRNOG00000000098	493.82	1001.69	747.755	-1.09361	0.318441	-3.43426	0.000594165	0.00639205	1.29448	Rnf115	protein_coding
ENSRNOG00000000104	248.375	131.424	189.899	1.15756	0.51508	2.24733	0.0246188	0.106208	1.24976	Thoc3	protein_coding
ENSRNOG00000000105	8.6277	28.883	18.7554	-1.40462	0.970996	-1.44657	0.148017	0.746797	0.342844	Cplx2	protein_coding
ENSRNOG00000000108	81.7818	201.222	141.502	-1.52929	0.684634	-2.23374	0.0255002	0.103827	1.34063	Aga	protein_coding
ENSRNOG00000000111	81.7345	160.592	121.163	-1.25518	0.51483	-2.43805	0.0147667	0.0818167	1.05992	Coprs	protein_coding
ENSRNOG00000000112	108.116	107.859	107.988	-0.201334	0.542793	-0.370922	0.710695	1	0.797246	Champ1	protein_coding
ENSRNOG00000000113	9.08303	10.7506	9.91683	0.349916	1.40013	0.249918	0.802651	1	0	Elac1	protein_coding
ENSRNOG00000000121	98.0408	101.691	99.8661	0.256945	0.51828	0.495765	0.62006	0.909128	0.995873	Pigv	protein_coding
ENSRNOG00000000122	670.382	952.095	811.239	-0.456162	0.29352	-1.55411	0.120159	0.273659	1.44936	Ak2	protein_coding
ENSRNOG00000000123	61.9245	94.6239	78.2742	-0.58623	0.500401	-1.17152	0.24139	0.61308	0.797246	Rnf19b	protein_coding
ENSRNOG00000000127	72.9645	150.222	111.593	-1.0187	0.45684	-2.22987	0.0257559	0.116104	1.14441	Kpna6	protein_coding
ENSRNOG00000000129	5.85365	18.5041	12.1789	-1.65461	1.13601	-1.4565	0.145254	1	0	Phf24	protein_coding
ENSRNOG00000000130	441.751	605.806	523.779	-0.296124	0.377954	-0.783492	0.433338	0.618623	1.4122	Dnajb5	protein_coding
ENSRNOG00000000133	8.17822	37.6269	22.9026	-2.40398	1.13788	-2.11267	0.0346289	0.546974	0.138885	Txndc15	protein_coding
ENSRNOG00000000137	10.323	25.589	17.956	-1.50124	1.22436	-1.22615	0.220143	0.919227	0.345589	Ly86	protein_coding
ENSRNOG00000000142	239.303	221.099	230.201	0.510944	0.414067	1.23397	0.217216	0.305072	2.21822	Plxdc2	protein_coding
ENSRNOG00000000145	4.44045	10.5294	7.48491	-1.09087	1.72196	-0.633504	0.526405	1	0	Pik3r3	protein_coding
ENSRNOG00000000150	544.499	562.564	553.531	0.0292752	0.349452	0.0837744	0.933236	0.939974	1.4122	Dnajc1	protein_coding
ENSRNOG00000000155	78.4406	52.6132	65.5269	0.204627	0.754867	0.271077	0.786332	1	0.995873	Cog3	protein_coding
ENSRNOG00000000156	10.4548	17.7875	14.1212	-0.855201	1.06631	-0.80202	0.422542	1	0.345589	LOC100911486	protein_coding
ENSRNOG00000000157	467.283	331.241	399.262	0.464914	0.323952	1.43513	0.15125	0.393875	1.02739	Atg12	protein_coding
ENSRNOG00000000158	7.07606	7.31291	7.19448	0.121236	1.38177	0.0877398	0.930083	1	0.249757	Cdo1	protein_coding
ENSRNOG00000000161	3.19845	19.2876	11.243	-4.54215	2.11599	-2.14658	0.0318265	1	0	Chm	protein_coding
ENSRNOG00000000164	169.899	388.629	279.264	-0.918581	0.48105	-1.90953	0.0561932	0.1578	1.59566	Lamp2	protein_coding
ENSRNOG00000000165	2.73401	12.9673	7.85067	-2.76887	1.64014	-1.68819	0.0913742	1	0	Pfkfb1	protein_coding
ENSRNOG00000000166	24.0814	58.4619	41.2717	-0.304128	1.10027	-0.276413	0.782231	1	0.839923	Apex2	protein_coding
ENSRNOG00000000168	72.3463	181.698	127.022	-1.29035	0.462274	-2.79132	0.00524931	0.0284965	1.59566	Gatm	protein_coding
ENSRNOG00000000169	19.2915	46.2893	32.7904	-2.09732	1.0559	-1.98629	0.0470013	0.273416	0.567587	Spata5l1	protein_coding
ENSRNOG00000000170	461.768	314.589	388.178	0.761973	0.386082	1.9736	0.0484269	0.16759	1.24976	Slc30a4	protein_coding
ENSRNOG00000000172	115.858	306.912	211.385	-1.53986	0.399278	-3.8566	0.000114975	0.00148067	1.59566	Sqor	protein_coding
ENSRNOG00000000175	9.47861	27.2383	18.3585	-1.18017	1.46331	-0.806511	0.419948	1	0.138885	Mier2	protein_coding
ENSRNOG00000000177	147.358	55.2712	101.314	1.54049	0.511322	3.01275	0.00258892	0.0238978	0.995873	Plpp2	protein_coding
ENSRNOG00000000185	1280	1017.24	1148.62	0.2103	0.270763	0.776694	0.437339	0.619469	1.42134	Mpst	protein_coding
ENSRNOG00000000186	141.916	267.479	204.698	-0.965507	0.369721	-2.61145	0.00901604	0.0515112	1.2227	Tst	protein_coding
ENSRNOG00000000187	2.49773	6.96086	4.72929	-1.52201	2.11961	-0.71806	0.47272	1	0	Csf2rb	protein_coding
ENSRNOG00000000190	13.7248	10.2884	12.0066	0.740085	1.47916	0.50034	0.616835	1	0	AABR07058539.1	protein_coding
ENSRNOG00000000204	226.874	228.49	227.682	-0.139831	0.420655	-0.332413	0.739577	0.830814	1.4122	Syncrip	protein_coding
ENSRNOG00000000219	272.751	285.581	279.166	0.226238	0.394725	0.573153	0.566541	0.672133	1.59566	Ano10	protein_coding
ENSRNOG00000000221	147.419	160.903	154.161	0.0444795	0.484683	0.0917702	0.926881	1	1.24976	Abhd5	protein_coding
ENSRNOG00000000230	260.348	179.483	219.915	0.653852	0.371113	1.76187	0.0780919	0.228978	1.24976	Lmf1	protein_coding
ENSRNOG00000000231	403.811	210.875	307.343	0.919229	0.336884	2.72863	0.0063599	0.0257038	2.21822	Kctd17	protein_coding
ENSRNOG00000000236	424.353	829.236	626.795	-0.892515	0.30185	-2.95681	0.00310835	0.0225202	1.29448	Zfp207	protein_coding
ENSRNOG00000000239	49.391	64.1637	56.7774	-0.0879431	0.76893	-0.114371	0.908944	1	0.839923	Ccl7	protein_coding
ENSRNOG00000000244	53.1802	46.0288	49.6045	0.298274	0.665407	0.448259	0.653966	1	0.797246	Coil	protein_coding
ENSRNOG00000000245	103.726	20.1148	61.9203	2.06892	0.93898	2.20337	0.0275686	0.156413	0.790913	Slc16a6	protein_coding
ENSRNOG00000000246	1150.74	481.171	815.953	1.26469	0.279417	4.52616	6.00652e-06	0.000158915	1.44936	Amz2	protein_coding
ENSRNOG00000000247	133.972	133.774	133.873	-0.0598659	0.422267	-0.141773	0.887259	0.940691	1.34063	Mfsd11	protein_coding
ENSRNOG00000000248	786.04	1657.22	1221.63	-1.29434	0.341152	-3.79403	0.00014822	0.00199628	1.42134	Srsf2	protein_coding
ENSRNOG00000000249	60.0657	89.4208	74.7433	-0.857446	0.671465	-1.27698	0.20161	0.47642	1.00616	Mettl23	protein_coding
ENSRNOG00000000250	163.416	336.625	250.02	-1.03196	0.344418	-2.99625	0.00273319	0.0213131	1.2227	Jmjd6	protein_coding
ENSRNOG00000000257	104.204	46.4941	75.3488	1.01132	0.619704	1.63194	0.102691	0.364361	0.797246	Smpd3	protein_coding
ENSRNOG00000000258	202.639	140.983	171.811	0.22372	0.43053	0.519638	0.603316	0.866497	1.05992	Prmt7	protein_coding
ENSRNOG00000000262	176.249	250.333	213.291	-0.570809	0.382643	-1.49175	0.135764	0.27734	1.59566	Zfp821	protein_coding
ENSRNOG00000000264	273.224	112.806	193.015	1.29321	0.453791	2.84979	0.00437486	0.0298811	1.24976	Def8	protein_coding
ENSRNOG00000000274	4.96018	5.51532	5.23775	-0.40672	2.0409	-0.199285	0.84204	1	0.249757	Phyhipl	protein_coding
ENSRNOG00000000277	13.4408	9.5662	11.5035	0.573833	1.16904	0.490857	0.623528	1	0	Tet1	protein_coding
ENSRNOG00000000279	343.131	365.096	354.113	-0.0167032	0.331069	-0.0504521	0.959762	0.953992	1.4122	Rtn4ip1	protein_coding
ENSRNOG00000000281	26.3939	11.2822	18.838	0.859534	0.987699	0.870239	0.38417	0.951715	0.567587	Prodh1	protein_coding
ENSRNOG00000000283	181.04	146.945	163.993	0.414767	0.394457	1.05149	0.293034	0.450965	1.59566	Ess2	protein_coding
ENSRNOG00000000288	132.44	186.543	159.492	-0.333233	0.439945	-0.757442	0.448785	0.619698	1.45775	Scarf2	protein_coding
ENSRNOG00000000299	9.33289	10.2428	9.78784	0.327913	1.52699	0.214745	0.829967	1	0	Foxo3	protein_coding
ENSRNOG00000000302	107.464	132.659	120.062	-0.266648	0.431466	-0.618005	0.536572	0.684708	1.45775	Sesn1	protein_coding
ENSRNOG00000000303	198.769	143.722	171.246	0.197635	0.476436	0.41482	0.678274	0.921862	1.05992	Cep57l1	protein_coding
ENSRNOG00000000304	1705.53	2053.31	1879.42	-0.243655	0.34809	-0.699977	0.483942	0.6377	1.49722	Cd164	protein_coding
ENSRNOG00000000306	125.54	191.634	158.587	-0.433299	0.40655	-1.06579	0.286517	0.471696	1.45775	Smpd2	protein_coding
ENSRNOG00000000307	133.321	134.936	134.128	0.132926	0.42435	0.313245	0.754094	0.861803	1.34063	Mical1	protein_coding
ENSRNOG00000000308	51.1	65.6677	58.3838	-0.377233	0.56135	-0.67201	0.501577	1	0.567587	Zbtb24	protein_coding
ENSRNOG00000000312	146.248	151.505	148.877	-0.0491402	0.419012	-0.117276	0.906641	0.908694	1.45775	Fig4	protein_coding
ENSRNOG00000000314	433.989	360.531	397.26	0.377899	0.34572	1.09308	0.27436	0.468436	1.4122	Sec63	protein_coding
ENSRNOG00000000316	12.6909	11.3172	12.0041	0.630016	1.47034	0.428483	0.6683	1	0	Sobp	protein_coding
ENSRNOG00000000320	10.901	15.5742	13.2376	-0.201047	1.05046	-0.19139	0.84822	1	0.138885	AABR07045462.1	protein_coding
ENSRNOG00000000321	10.9241	45.5415	28.2328	-2.66217	1.09082	-2.44053	0.0146657	0.12784	0.567587	Cd24	protein_coding
ENSRNOG00000000322	315.668	209.821	262.745	0.608194	0.338905	1.79459	0.0727196	0.201923	1.4122	Atg5	protein_coding
ENSRNOG00000000327	60.4545	52.6271	56.5408	0.148893	0.748401	0.198949	0.842303	1	0.788353	Hace1	protein_coding
ENSRNOG00000000340	1684.97	2405.97	2045.47	-0.562982	0.272018	-2.06965	0.0384849	0.127512	1.49722	Rtraf	protein_coding
ENSRNOG00000000341	90.353	147.063	118.708	-0.519328	0.4807	-1.08036	0.279982	0.540747	1.14441	Nid2	protein_coding
ENSRNOG00000000368	6.50131	2.20096	4.35114	1.22878	2.12803	0.577425	0.563652	1	0	Grik2	protein_coding
ENSRNOG00000000373	25.0561	12.5936	18.8249	1.28754	1.45187	0.886814	0.375179	0.940073	0.567587	AABR07044900.1	protein_coding
ENSRNOG00000000383	787.866	490.038	638.952	0.681684	0.27751	2.45643	0.0140324	0.0696238	1.24976	Mypn	protein_coding
ENSRNOG00000000387	61.1569	83.3099	72.2334	0.298784	0.817163	0.365636	0.714637	0.986367	0.995873	Slc25a16	protein_coding
ENSRNOG00000000392	652.026	585.867	618.946	0.0833093	0.286714	0.290566	0.771383	0.882625	1.30633	Supv3l1	protein_coding
ENSRNOG00000000394	9.93912	10.1319	10.0355	0.738915	1.41239	0.523166	0.600859	1	0.249757	Srgn	protein_coding
ENSRNOG00000000395	392.169	376.469	384.319	0.355758	0.43015	0.827056	0.408206	0.714903	1.02739	Kif1bp	protein_coding
ENSRNOG00000000396	133.217	282.396	207.807	-0.897924	0.439342	-2.04379	0.040974	0.149743	1.24976	Ddx50	protein_coding
ENSRNOG00000000397	178.691	203.574	191.132	-0.151667	0.387578	-0.391319	0.695562	0.936259	1.05992	Ccar1	protein_coding
ENSRNOG00000000398	23.1248	36.309	29.7169	0.176528	1.13358	0.155725	0.876249	1	0.345589	Zup1	protein_coding
ENSRNOG00000000407	24.647	51.8484	38.2477	-0.72012	0.770432	-0.934696	0.349945	0.904308	0.567587	Dcbld1	protein_coding
ENSRNOG00000000408	196.947	205.772	201.36	-0.138161	0.382007	-0.361672	0.717597	0.869796	1.24976	Gopc	protein_coding
ENSRNOG00000000411	723.516	528.358	625.937	0.493991	0.38367	1.28754	0.197905	0.403052	1.29448	Nus1	protein_coding
ENSRNOG00000000412	14.8139	7.52742	11.1707	1.41651	1.37397	1.03096	0.302562	1	0	Slc35f1	protein_coding
ENSRNOG00000000413	62791	48672.1	55731.6	0.3638	0.234938	1.5485	0.121503	0.303345	1.24976	Pln	protein_coding
ENSRNOG00000000414	8.48787	18.0886	13.2882	-1.2377	1.09152	-1.13392	0.25683	1	0.138885	Cep85l	protein_coding
ENSRNOG00000000415	250.903	417.927	334.415	-0.886731	0.377852	-2.34677	0.0189371	0.0891262	1.2227	Asf1a	protein_coding
ENSRNOG00000000417	143.615	235.141	189.378	-0.752188	0.482377	-1.55934	0.118917	0.299088	1.24976	Numa1	protein_coding
ENSRNOG00000000418	17.6595	27.9028	22.7811	-0.564372	0.81664	-0.691091	0.489508	1	0.567587	Zbtb12	protein_coding
ENSRNOG00000000420	1503.56	1009.39	1256.48	0.792298	0.302313	2.62079	0.00877266	0.0350365	2	Nelfe	protein_coding
ENSRNOG00000000421	94.9179	153.484	124.201	-0.519245	0.465761	-1.11483	0.264922	0.447211	1.45775	Skiv2l	protein_coding
ENSRNOG00000000422	93.2766	56.4933	74.8849	0.722398	0.623177	1.15922	0.246367	0.544299	0.995873	Dxo	protein_coding
ENSRNOG00000000431	400.645	283.203	341.924	0.353018	0.338364	1.04331	0.296805	0.530884	1.24976	Atf6b	protein_coding
ENSRNOG00000000432	47.783	83.0623	65.4227	-0.61528	0.619977	-0.992423	0.320991	0.632655	1.00616	Fkbpl	protein_coding
ENSRNOG00000000435	53.0254	127.344	90.1849	-1.28395	0.468534	-2.74035	0.00613733	0.0451485	1.00616	Ppt2	protein_coding
ENSRNOG00000000436	11.3872	1.26326	6.32522	2.98178	1.71735	1.73627	0.0825163	1	0	Egfl8	protein_coding
ENSRNOG00000000437	1144.15	516.069	830.111	0.949097	0.389974	2.43375	0.0149434	0.0655621	1.44936	Agpat1	protein_coding
ENSRNOG00000000438	225.956	242.515	234.236	0.436421	0.55494	0.786429	0.431616	0.662814	1.24976	Rnf5	protein_coding
ENSRNOG00000000439	43.3591	19.68	31.5196	1.87413	0.939033	1.99581	0.0459542	0.21724	0.797246	Ager	protein_coding
ENSRNOG00000000440	338.804	154.743	246.774	1.35182	0.565357	2.3911	0.0167981	0.0724471	1.4122	Pbx2	protein_coding
ENSRNOG00000000441	48.3292	71.3176	59.8234	-0.0267559	0.623638	-0.0429029	0.965779	1	0.788353	Gpsm3	protein_coding
ENSRNOG00000000442	26.0037	17.6361	21.8199	0.478123	0.853606	0.560122	0.575396	0.968466	0.825508	Notch4	protein_coding
ENSRNOG00000000457	98.0345	127.233	112.634	0.265765	0.550956	0.482371	0.629542	0.742385	1.47409	Tap1	protein_coding
ENSRNOG00000000459	40.0343	94.9238	67.479	-1.05374	0.562585	-1.87303	0.0610648	0.206383	1.14441	Psmb9	protein_coding
ENSRNOG00000000463	11.9822	5.80447	8.89335	2.21197	1.60065	1.38191	0.166998	1	0	Col11a2	protein_coding
ENSRNOG00000000464	135.978	93.7575	114.868	0.177039	0.509686	0.34735	0.728329	0.803834	1.47409	Rxrb	protein_coding
ENSRNOG00000000465	798.588	1139.46	969.024	0.0394602	0.396266	0.0995801	0.920678	0.918442	1.44936	Slc39a7	protein_coding
ENSRNOG00000000466	522.974	442.61	482.792	0.228305	0.289865	0.787626	0.430916	0.7347	1.02739	Hsd17b8	protein_coding
ENSRNOG00000000467	193.925	189.1	191.512	0.0811076	0.378246	0.214431	0.830211	0.828486	1.59566	Ring1	protein_coding
ENSRNOG00000000470	169.821	175.515	172.668	-0.340819	0.448835	-0.759342	0.447648	0.650638	1.34063	Vps52	protein_coding
ENSRNOG00000000471	14.8789	6.87768	10.8783	1.21651	1.15252	1.05552	0.291187	1	0	B3galt4	protein_coding
ENSRNOG00000000473	204.215	441.118	322.667	-1.18446	0.439884	-2.69267	0.00708817	0.0427994	1.24976	Pfdn6	protein_coding
ENSRNOG00000000474	649.08	343.467	496.273	1.01303	0.299256	3.38514	0.000711413	0.00688214	1.4122	Rgl2	protein_coding
ENSRNOG00000000476	235.797	90.7299	163.263	1.22221	0.553345	2.20877	0.0271909	0.113622	1.24976	Zbtb22	protein_coding
ENSRNOG00000000477	196.015	232.718	214.367	-0.125312	0.453228	-0.276487	0.782174	0.670376	2.21822	Daxx	protein_coding
ENSRNOG00000000478	12.7302	7.76185	10.246	1.24468	1.43834	0.865356	0.386843	1	0	AA926063	lincRNA
ENSRNOG00000000479	71.5864	119.549	95.5678	-1.03684	0.684026	-1.5158	0.129571	0.366224	0.995873	Kifc1	protein_coding
ENSRNOG00000000480	25.7567	25.6051	25.6809	0.0922217	0.811697	0.113616	0.909542	1	0.345589	Phf1	protein_coding
ENSRNOG00000000481	1118.38	1699.16	1408.77	-0.378795	0.310957	-1.21816	0.223163	0.396859	1.49722	Cuta	protein_coding
ENSRNOG00000000483	25.1219	34.2255	29.6737	-0.162932	1.34535	-0.121107	0.903606	1	0.345589	Syngap1	protein_coding
ENSRNOG00000000485	515.013	345.209	430.111	0.317938	0.419764	0.757419	0.448799	0.6639	1.29448	Bak1	protein_coding
ENSRNOG00000000487	67.6601	24.1124	45.8863	1.87918	1.1218	1.67515	0.0939051	0.344281	0.790913	Grm4	processed_transcript
ENSRNOG00000000488	54.2019	81.8994	68.0507	-0.736693	0.587489	-1.25397	0.209853	0.491807	0.995873	Hmga1	protein_coding
ENSRNOG00000000490	1308.14	1223.99	1266.07	0.540525	0.454288	1.18983	0.234113	0.409163	1.49722	Rps10	protein_coding
ENSRNOG00000000493	25.1254	116.057	70.591	-2.92345	0.948926	-3.0808	0.00206445	0.0151136	1.47409	Snrpc	protein_coding
ENSRNOG00000000495	7.15137	3.04752	5.09944	3.85278	2.90622	1.3257	0.184939	1	0	Uhrf1bp1	protein_coding
ENSRNOG00000000498	327.791	142.355	235.073	1.1381	0.366789	3.10288	0.00191649	0.0162023	1.24976	Anks1a	protein_coding
ENSRNOG00000000501	212.545	71.0919	141.818	1.62968	0.426439	3.82159	0.000132593	0.00167309	1.59566	Zfp523	protein_coding
ENSRNOG00000000502	78.6809	22.4237	50.5523	1.46728	0.678893	2.16128	0.0306735	0.208006	0.567587	Def6	protein_coding
ENSRNOG00000000503	346.847	190.035	268.441	0.759746	0.437314	1.7373	0.0823338	0.16284	2.21822	Ppard	protein_coding
ENSRNOG00000000504	349.609	76.5759	213.092	2.2366	0.367647	6.08355	1.17548e-09	1.67963e-07	1.4122	Fance	protein_coding
ENSRNOG00000000506	446.436	269.502	357.969	0.769574	0.339307	2.26808	0.0233245	0.0850314	1.59566	Tead3	protein_coding
ENSRNOG00000000511	300.886	188.078	244.482	0.696276	0.403446	1.72582	0.084379	0.222396	1.4122	Srpk1	protein_coding
ENSRNOG00000000512	62.3054	60.9706	61.638	0.240352	0.563516	0.426523	0.669727	1	0.839923	Slc26a8	protein_coding
ENSRNOG00000000513	2499.1	931.725	1715.41	1.48696	0.288616	5.15204	2.57662e-07	1.2609e-05	1.49722	Mapk14	protein_coding
ENSRNOG00000000519	265.644	313.83	289.737	-0.0623371	0.493333	-0.126359	0.899448	1	1.2227	Stk38	protein_coding
ENSRNOG00000000520	492.896	908.319	700.608	-1.04139	0.332187	-3.13495	0.00171884	0.0136945	1.4122	Srsf3	protein_coding
ENSRNOG00000000521	1355.5	826.305	1090.91	0.803385	0.329514	2.43809	0.014765	0.0722056	1.24976	Cdkn1a	protein_coding
ENSRNOG00000000522	11.9726	6.36307	9.16781	0.982608	1.24223	0.791006	0.42894	1	0	Cpne5	protein_coding
ENSRNOG00000000523	111.627	106.478	109.053	-0.0203687	0.473032	-0.0430599	0.965654	1	0.797246	Ppil1	protein_coding
ENSRNOG00000000524	999.314	675.954	837.634	0.477835	0.280617	1.7028	0.0886048	0.221142	1.49722	RGD735065	protein_coding
ENSRNOG00000000525	14.31	13.6131	13.9616	-0.307646	1.0502	-0.292941	0.769567	1	0.345589	Pi16	protein_coding
ENSRNOG00000000527	9415.1	3085.11	6250.11	1.3019	0.306312	4.25024	2.13546e-05	0.000483503	1.24976	Mtch1	protein_coding
ENSRNOG00000000529	16.4574	16.7251	16.5912	-0.313362	1.0104	-0.310137	0.756457	1	0.567587	Pim1	protein_coding
ENSRNOG00000000531	97.3587	190.534	143.946	-0.63348	0.483128	-1.31121	0.189788	0.344803	1.59566	Ccdc167	protein_coding
ENSRNOG00000000532	551.827	336.509	444.168	0.315812	0.399616	0.790288	0.42936	0.661165	1.24976	Cmtr1	protein_coding
ENSRNOG00000000536	17.4836	5.0021	11.2428	1.38791	1.16721	1.18908	0.234408	1	0	Mdga1	protein_coding
ENSRNOG00000000540	32.5803	13.388	22.9841	0.920682	1.40615	0.654755	0.512626	1	0.342844	Btbd9	protein_coding
ENSRNOG00000000541	3001.36	1894.2	2447.78	0.586232	0.273695	2.14192	0.0321999	0.116589	1.42134	Glo1	protein_coding
ENSRNOG00000000542	17.2191	20.4587	18.8389	-0.0659592	0.899611	-0.0733198	0.941552	1	0.825508	Dnah8	protein_coding
ENSRNOG00000000543	5.34987	2.85209	4.10098	0.558796	2.16103	0.258578	0.795961	1	0.249757	Frk	protein_coding
ENSRNOG00000000546	47.867	56.1303	51.9986	-0.0928559	0.86237	-0.107675	0.914253	1	0.567587	Nt5dc1	protein_coding
ENSRNOG00000000549	200.172	277.149	238.661	0.290508	0.674048	0.43099	0.666476	0.84798	1.2227	Tspyl1	protein_coding
ENSRNOG00000000551	15.3639	10.5359	12.9499	0.433224	1.54383	0.280617	0.779004	1	0.138885	Fam241b	protein_coding
ENSRNOG00000000552	10.2745	12.232	11.2533	-0.201773	1.12193	-0.179845	0.857274	1	0	Col13a1	protein_coding
ENSRNOG00000000557	5529.49	4093.9	4811.7	0.454232	0.24553	1.85	0.064313	0.179902	1.49722	Sar1a	protein_coding
ENSRNOG00000000560	629.036	168.65	398.843	1.7924	0.326836	5.4841	4.15575e-08	3.34884e-06	1.29448	Lrrc20	protein_coding
ENSRNOG00000000561	14.1231	16.0538	15.0885	-0.17032	0.982912	-0.173281	0.862431	1	0.567587	Pald1	protein_coding
ENSRNOG00000000562	6.71184	1.21769	3.96477	2.73603	2.03555	1.34412	0.17891	0.985391	0.249757	Prf1	protein_coding
ENSRNOG00000000563	32.4759	51.67	42.0729	-1.47659	0.837188	-1.76375	0.0777744	0.306264	0.788353	Adamts14	protein_coding
ENSRNOG00000000565	119.535	74.2048	96.8699	0.666282	0.486732	1.36889	0.171034	0.339743	1.47409	Sgpl1	protein_coding
ENSRNOG00000000566	56.9119	59.5273	58.2196	-0.21843	0.601314	-0.363254	0.716415	1	0.788353	Pcbd1	protein_coding
ENSRNOG00000000567	1566.49	917.756	1242.12	0.659149	0.284749	2.31484	0.0206215	0.0929536	1.24976	Unc5b	protein_coding
ENSRNOG00000000568	435.763	215.2	325.482	1.27258	0.373838	3.40411	0.000663803	0.00651558	1.4122	Slc29a3	protein_coding
ENSRNOG00000000569	107.365	49.2436	78.3045	1.68028	0.668947	2.51183	0.0120106	0.0873051	0.797246	Vsir	protein_coding
ENSRNOG00000000571	1233.19	1846.31	1539.75	-0.48374	0.33506	-1.44374	0.148812	0.255471	2	Psap	protein_coding
ENSRNOG00000000572	158.116	127.392	142.754	0.287687	0.435925	0.659947	0.509288	0.792076	1.05992	Chst3	protein_coding
ENSRNOG00000000574	747.554	2324.83	1536.19	-1.42049	0.318661	-4.45769	8.28466e-06	0.00020499	1.42134	AC096404.1	protein_coding
ENSRNOG00000000576	277.489	366.004	321.746	-0.527908	0.370616	-1.42441	0.154328	0.24559	2.21822	Anapc16	protein_coding
ENSRNOG00000000579	357.253	556.438	456.845	-0.507242	0.382187	-1.32721	0.18444	0.384236	1.30633	Marcks	protein_coding
ENSRNOG00000000581	178.446	140.935	159.691	0.193876	0.422154	0.459254	0.646052	0.898418	1.05992	Cdc40	protein_coding
ENSRNOG00000000583	83.17	59.274	71.222	0.562993	0.567082	0.99279	0.320812	0.718939	0.797246	Cdk19	protein_coding
ENSRNOG00000000585	926.006	637.26	781.633	0.355196	0.325624	1.09082	0.275354	0.494747	1.29448	Amd1	protein_coding
ENSRNOG00000000586	208.109	87.7327	147.921	1.28654	0.426007	3.01999	0.00252787	0.0177136	1.45775	Gtf3c6	protein_coding
ENSRNOG00000000587	196.935	218.431	207.683	-0.0820541	0.386303	-0.212409	0.831788	0.943279	1.24976	Rpf2	protein_coding
ENSRNOG00000000588	4.72713	21.4899	13.1085	-1.88722	1.20853	-1.56158	0.118387	0.662814	0.342844	Slc16a10	protein_coding
ENSRNOG00000000593	74.8711	106.92	90.8955	-0.30786	0.554756	-0.554946	0.578932	0.814286	1.14441	Rev3l	protein_coding
ENSRNOG00000000595	141.763	107.994	124.879	0.526619	0.435578	1.20901	0.226657	0.447096	1.24976	Traf3ip2	protein_coding
ENSRNOG00000000596	171.341	248.987	210.164	-0.707567	0.470978	-1.50233	0.133011	0.321324	1.24976	Fyn	protein_coding
ENSRNOG00000000598	1.49396	13.0103	7.25214	-2.77282	1.83332	-1.51245	0.130418	0.829775	0.249757	Tube1	protein_coding
ENSRNOG00000000599	235.64	385.29	310.465	-0.925307	0.437743	-2.11381	0.0345311	0.133477	1.24976	Lama4	protein_coding
ENSRNOG00000000604	261.053	610.404	435.729	-1.07261	0.38158	-2.81098	0.00493914	0.032561	1.24976	Hdac2	protein_coding
ENSRNOG00000000609	157.503	87.2531	122.378	0.597331	0.540081	1.106	0.268726	0.476499	1.34063	Ipmk	protein_coding
ENSRNOG00000000610	2178.97	2369.6	2274.29	-0.202743	0.311381	-0.65111	0.514975	0.557587	2	Cisd1	protein_coding
ENSRNOG00000000611	153.323	292.854	223.089	-1.57071	0.575574	-2.72894	0.00635376	0.0393578	1.24976	Ube2d1	protein_coding
ENSRNOG00000000613	1249.31	1061.51	1155.41	0.118909	0.334926	0.355032	0.722565	0.678314	2	Tfam	protein_coding
ENSRNOG00000000614	124.33	158.52	141.425	-0.0650953	0.518469	-0.125553	0.900086	1	1.05992	Bicc1	protein_coding
ENSRNOG00000000622	427.687	1681.4	1054.54	-2.06996	0.408664	-5.06517	4.08027e-07	1.88962e-05	1.42134	Hint1	protein_coding
ENSRNOG00000000632	406.491	820.277	613.384	-1.19305	0.330492	-3.6099	0.000306313	0.00391463	1.24976	Cdk1	protein_coding
ENSRNOG00000000633	126.733	151.645	139.189	-0.298039	0.43745	-0.681309	0.495676	0.781084	1.05992	Rhobtb1	protein_coding
ENSRNOG00000000634	356.298	124.046	240.172	2.29794	0.68761	3.34193	0.000831977	0.0077597	1.4122	Cabcoco1	protein_coding
ENSRNOG00000000635	50.5736	32.1356	41.3546	0.808186	1.16728	0.692365	0.488708	0.875749	0.839923	Arid5b	processed_transcript
ENSRNOG00000000636	4.41358	6.64844	5.53101	-0.167388	1.82684	-0.0916271	0.926994	1	0	Rtkn2	protein_coding
ENSRNOG00000000638	110.161	94.2098	102.185	0.174474	0.470706	0.370665	0.710887	1	0.797246	Zfp365	protein_coding
ENSRNOG00000000639	26.2322	24.4023	25.3173	-0.00312532	0.811476	-0.00385141	0.996927	1	0.825508	Ado	pseudogene
ENSRNOG00000000640	6.09049	29.2468	17.6686	-2.41308	0.995926	-2.42295	0.0153949	0.184793	0.342844	Egr2	protein_coding
ENSRNOG00000000641	2.95839	13.7349	8.34664	-2.63443	1.53319	-1.71827	0.0857476	1	0	Nrbf2	protein_coding
ENSRNOG00000000645	387.679	477.748	432.714	-0.125583	0.339131	-0.370308	0.711153	0.812438	1.4122	Reep3	protein_coding
ENSRNOG00000000648	100.504	140.88	120.692	-0.312551	0.484046	-0.645706	0.51847	0.731167	1.24976	Jmjd1c	protein_coding
ENSRNOG00000000657	4.9168	13.2782	9.09749	-1.66474	1.36696	-1.21784	0.223286	1	0	Nek7	protein_coding
ENSRNOG00000000658	503.325	229.222	366.273	0.639705	0.434013	1.47393	0.140501	0.337493	1.2227	Acacb	protein_coding
ENSRNOG00000000661	95.5024	70.1028	82.8026	0.517502	0.496385	1.04254	0.297161	0.478013	1.47409	Hps4	protein_coding
ENSRNOG00000000662	2.92885	25.0224	13.9756	-3.30975	1.29037	-2.56497	0.0103186	0.140334	0.345589	Srrd	protein_coding
ENSRNOG00000000663	275.745	251.507	263.626	0.238194	0.343657	0.693116	0.488237	0.617828	1.59566	Tfip11	protein_coding
ENSRNOG00000000664	307.93	253.357	280.644	0.378389	0.429727	0.880533	0.37857	0.43078	2.21822	Tpst2	protein_coding
ENSRNOG00000000665	85.0246	348.914	216.969	-1.98581	0.39394	-5.04091	4.6333e-07	2.09247e-05	1.4122	Pitpnb	protein_coding
ENSRNOG00000000692	97.843	127.116	112.479	-0.437215	0.483027	-0.905155	0.365383	0.544994	1.47409	Ung	protein_coding
ENSRNOG00000000695	26.789	37.5908	32.1899	-0.747396	0.790731	-0.945196	0.344559	0.75284	0.788353	Ssh1	protein_coding
ENSRNOG00000000697	937.34	567.69	752.515	0.623467	0.305307	2.0421	0.0411418	0.146685	1.29448	Coro1c	protein_coding
ENSRNOG00000000699	7.81667	19.9839	13.9003	-0.392149	1.46352	-0.26795	0.788738	1	0.567587	Selplg	protein_coding
ENSRNOG00000000700	647.546	478.002	562.774	0.214551	0.312278	0.687052	0.49205	0.665136	1.4122	Tmem119	protein_coding
ENSRNOG00000000701	2884.79	2337.78	2611.29	0.417126	0.387295	1.07702	0.28147	0.458497	1.49722	Iscu	protein_coding
ENSRNOG00000000702	163.16	172.045	167.602	-0.165524	0.405964	-0.40773	0.683472	0.926167	1.05992	Sart3	protein_coding
ENSRNOG00000000704	280.87	81.1403	181.005	1.15296	0.493059	2.33839	0.0193671	0.0891348	1.24976	Cmklr1	protein_coding
ENSRNOG00000000718	1455.59	1206.04	1330.81	0.181115	0.310077	0.584095	0.559156	0.704063	1.44936	Cggbp1	protein_coding
ENSRNOG00000000720	5.46801	7.67747	6.57274	-1.2704	1.72155	-0.737935	0.460554	1	0	MGC95208	protein_coding
ENSRNOG00000000723	1.26958	6.38317	3.82637	-3.31356	2.3954	-1.3833	0.166573	0.944147	0.249757	RT1-CE5	protein_coding
ENSRNOG00000000728	820.954	812.503	816.728	-0.129975	0.297747	-0.436527	0.662455	0.83541	1.24976	Clic2	protein_coding
ENSRNOG00000000729	126.813	217.596	172.205	-0.915423	0.441835	-2.07186	0.0382782	0.120967	1.59566	Tmlhe	protein_coding
ENSRNOG00000000748	9.91169	97.2058	53.5588	-2.30953	1.1477	-2.01232	0.0441867	0.212936	0.788353	AABR07044273.1	processed_pseudogene
ENSRNOG00000000763	3.9602	10.7009	7.33055	-2.1887	1.67559	-1.30622	0.191477	1	0	RT1-M3-1	protein_coding
ENSRNOG00000000774	288.197	341.714	314.955	-0.389227	0.363358	-1.07119	0.284083	0.523884	1.2227	Gabbr1	protein_coding
ENSRNOG00000000775	25.4672	30.1947	27.831	0.448769	1.20205	0.373337	0.708897	1	0.567587	Mog	protein_coding
ENSRNOG00000000777	70.4776	42.0269	56.2522	0.746388	0.57507	1.29791	0.194319	0.54295	0.788353	RT1-S3	protein_coding
ENSRNOG00000000778	107.862	103.827	105.845	-0.0597784	0.487333	-0.122664	0.902373	0.900781	1.47409	Znrd1as1	protein_coding
ENSRNOG00000000779	163.217	219.438	191.328	-0.453787	0.374746	-1.21092	0.225927	0.495425	1.05992	Znrd1	protein_coding
ENSRNOG00000000780	374.96	428.804	401.882	-0.244808	0.329715	-0.742483	0.457795	0.671048	1.29448	Ppp1r11	protein_coding
ENSRNOG00000000781	54.9366	18.5145	36.7256	1.67843	0.724779	2.31578	0.0205703	0.160756	0.567587	Rnf39	protein_coding
ENSRNOG00000000785	197.988	80.587	139.288	1.28061	0.424018	3.02017	0.00252637	0.0177136	1.45775	Trim39	protein_coding
ENSRNOG00000000786	1123.59	1482.9	1303.25	-0.138987	0.372736	-0.372884	0.709235	0.78667	1.49722	Rpp21	protein_coding
ENSRNOG00000000795	4.58812	14.3713	9.47971	-1.37722	1.54689	-0.890316	0.373296	1	0	RT1-N3	protein_coding
ENSRNOG00000000796	189.437	234.011	211.724	0.209184	0.555788	0.376373	0.70664	0.632021	2.21822	Ranbp2	protein_coding
ENSRNOG00000000798	815.452	496.403	655.928	0.946425	0.304454	3.10859	0.00187981	0.0155433	1.29448	Gnl1	protein_coding
ENSRNOG00000000799	2111.71	1576.56	1844.14	0.439656	0.256456	1.71435	0.0864637	0.217382	1.49722	Abcf1	protein_coding
ENSRNOG00000000800	63.064	129.875	96.4694	-0.661316	0.575373	-1.14937	0.250404	0.429791	1.47409	Man1a1	protein_coding
ENSRNOG00000000801	14.7106	24.8875	19.7991	-0.507432	1.22935	-0.412765	0.679779	1	0.825508	Msl3l2	protein_coding
ENSRNOG00000000804	621.284	1386.71	1004	-1.09934	0.279118	-3.93862	8.19531e-05	0.000960751	2	Mrps18b	protein_coding
ENSRNOG00000000805	444.585	897.641	671.113	-0.535257	0.422202	-1.26777	0.204879	0.409994	1.30633	Gja1	protein_coding
ENSRNOG00000000808	141.797	434.777	288.287	-1.25523	0.470392	-2.66847	0.0076197	0.0294854	2.21822	Hsf2	protein_coding
ENSRNOG00000000809	195.03	181.903	188.467	0.115616	0.393711	0.293657	0.76902	0.993187	1.05992	Atat1	protein_coding
ENSRNOG00000000812	42.8071	110.739	76.7728	-0.886452	0.684256	-1.2955	0.195149	0.369259	1.47409	RGD1302996	protein_coding
ENSRNOG00000000815	199.65	255.488	227.569	-0.048997	0.440664	-0.111189	0.911466	0.926473	1.4122	Smpdl3a	protein_coding
ENSRNOG00000000816	342.706	295.801	319.254	0.191132	0.353693	0.540389	0.588929	0.793362	1.2227	Ppp1r18	protein_coding
ENSRNOG00000000818	21.5256	20.4794	21.0025	0.0235242	0.929924	0.0252969	0.979818	1	0.342844	Nrm	protein_coding
ENSRNOG00000000823	45.2336	47.5628	46.3982	-0.204885	0.686783	-0.298326	0.765454	1	0.788353	Gcc2	protein_coding
ENSRNOG00000000824	118.009	110.092	114.05	1.14641	0.943167	1.21549	0.224179	0.513399	0.995873	Dse	protein_coding
ENSRNOG00000000826	812.519	931.176	871.848	-0.273176	0.279496	-0.977385	0.328379	0.563924	1.24976	Flot1	protein_coding
ENSRNOG00000000827	610.587	762.975	686.781	-0.33677	0.334171	-1.00778	0.31356	0.616813	1.02739	Ier3	protein_coding
ENSRNOG00000000831	38.0151	79.9518	58.9834	-1.05321	0.579268	-1.81818	0.0690371	0.272264	0.839923	Gtf2h4	protein_coding
ENSRNOG00000000833	82.8593	63.6089	73.2341	0.213404	0.523531	0.407625	0.683549	0.953947	1.00616	Vars2	protein_coding
ENSRNOG00000000839	69.4175	100.364	84.8909	-0.0419693	0.56458	-0.0743373	0.940742	1	1.14441	Nfkbil1	protein_coding
ENSRNOG00000000840	144.132	70.8381	107.485	0.962941	0.462253	2.08314	0.037238	0.189247	0.797246	Atp6v1g2	protein_coding
ENSRNOG00000000841	1129.15	1596.9	1363.02	-0.483773	0.291002	-1.66244	0.0964246	0.261913	1.24976	Ddx39b	protein_coding
ENSRNOG00000000842	267.375	505.884	386.63	-0.865559	0.333912	-2.59218	0.00953706	0.0527706	1.24976	Ddah2	protein_coding
ENSRNOG00000000847	2250.03	2713.65	2481.84	-0.317393	0.283591	-1.11919	0.263058	0.491567	1.24976	Csnk2b	protein_coding
ENSRNOG00000000848	147.265	134.281	140.773	0.354552	0.441809	0.802501	0.422263	0.566201	1.59566	Gpank1	protein_coding
ENSRNOG00000000850	37.6173	4.5842	21.1007	3.18116	1.13085	2.81307	0.00490708	0.0578985	0.567587	Apom	protein_coding
ENSRNOG00000000851	2355.46	1768.55	2062.01	0.453097	0.248517	1.8232	0.0682732	0.186592	1.49722	Bag6	protein_coding
ENSRNOG00000000852	859.815	871.539	865.677	-0.096756	0.340761	-0.283941	0.776455	0.839493	1.44936	Prrc2a	protein_coding
ENSRNOG00000000853	86.6613	124.178	105.42	-0.174836	0.525467	-0.332724	0.739343	0.810302	1.47409	Aif1	protein_coding
ENSRNOG00000000857	2.67494	2.85209	2.76351	-0.198476	2.50451	-0.0792474	0.936836	1	0.249757	Msh5	protein_coding
ENSRNOG00000000858	119.782	75.3231	97.5523	0.96414	0.494905	1.94813	0.0513991	0.201029	1.00616	Sapcd1	protein_coding
ENSRNOG00000000860	47.5266	62.7729	55.1498	-0.490987	0.57974	-0.84691	0.397045	0.807209	0.797246	Vwa7	protein_coding
ENSRNOG00000000866	161.954	263.037	212.496	-0.676501	0.362968	-1.8638	0.0623494	0.182822	1.4122	Rbmx	protein_coding
ENSRNOG00000000867	2073.24	1048.11	1560.67	0.880109	0.276023	3.18854	0.00142995	0.0131256	1.24976	Vars	protein_coding
ENSRNOG00000000869	15.1472	59.8766	37.5119	-1.63575	0.930371	-1.75817	0.0787192	0.308428	0.788353	Arhgef6	protein_coding
ENSRNOG00000000875	22004.5	17163.6	19584.1	0.42625	0.245146	1.73876	0.0820769	0.217382	1.42134	Fhl1	protein_coding
ENSRNOG00000000879	273.542	168.221	220.881	0.657605	0.372123	1.76717	0.0771997	0.209796	1.4122	Slc9a6	protein_coding
ENSRNOG00000000881	201.59	225.031	213.311	-0.18212	0.370211	-0.491937	0.622764	0.756696	1.4122	Mmgt1	protein_coding
ENSRNOG00000000885	20.3631	22.9218	21.6425	0.215422	1.1811	0.182391	0.855276	1	0.567587	Auts2	protein_coding
ENSRNOG00000000887	153.986	181.157	167.572	0.253514	0.582589	0.43515	0.663453	0.770256	1.45775	AABR07035098.1	pseudogene
ENSRNOG00000000888	87.2203	320.164	203.692	-1.9221	0.404615	-4.75043	2.02984e-06	4.7526e-05	2.21822	Sbds	protein_coding
ENSRNOG00000000891	21.514	44.5686	33.0413	-0.915712	0.881751	-1.03851	0.29903	0.694681	0.790913	AABR07035107.1	protein_coding
ENSRNOG00000000893	2607.07	1481.57	2044.32	0.880608	0.26553	3.31642	0.000911802	0.00815901	1.44936	Tmem248	protein_coding
ENSRNOG00000000894	160.983	181.741	171.362	-0.50878	0.709488	-0.717109	0.473307	0.76151	1.05992	Fry	protein_coding
ENSRNOG00000000895	132.812	157.839	145.325	-0.391076	0.49232	-0.794353	0.42699	0.570655	1.59566	Rabgef1	protein_coding
ENSRNOG00000000900	87.5861	49.6759	68.631	0.834134	0.534497	1.5606	0.118619	0.396487	0.797246	Tpst1	protein_coding
ENSRNOG00000000901	140.856	201.043	170.949	-0.530749	0.434722	-1.22089	0.222127	0.380608	1.59566	Crcp	protein_coding
ENSRNOG00000000902	739.553	520.111	629.832	0.529093	0.329243	1.607	0.108054	0.274578	1.29448	Hsph1	protein_coding
ENSRNOG00000000903	289.484	310.819	300.152	-0.366298	0.37702	-0.971562	0.331269	0.487769	1.59566	Asl	protein_coding
ENSRNOG00000000906	218.374	98.6622	158.518	1.6071	0.53338	3.01305	0.00258633	0.0180037	1.45775	Medag	protein_coding
ENSRNOG00000000909	257.555	167.474	212.514	0.600856	0.351024	1.71173	0.0869473	0.226954	1.4122	Uspl1	protein_coding
ENSRNOG00000000913	77.7153	129.868	103.792	-0.61278	0.459242	-1.33433	0.182096	0.413988	1.14441	Gusb	protein_coding
ENSRNOG00000000917	60.9957	66.6841	63.8399	0.0103479	0.649357	0.0159357	0.987286	1	0.567587	Nupr2	protein_coding
ENSRNOG00000000918	38.0235	77.9009	57.9622	-1.00293	0.594727	-1.68637	0.0917237	0.339719	0.790913	Zbed5	protein_coding
ENSRNOG00000000921	578.62	528.052	553.336	0.377824	0.448324	0.842748	0.399369	0.632889	1.24976	Ubl3	protein_coding
ENSRNOG00000000922	234.752	230.392	232.572	0.58437	0.483676	1.20819	0.226976	0.416236	1.4122	Sumf2	protein_coding
ENSRNOG00000000923	442.633	593.891	518.262	-0.491286	0.314519	-1.56202	0.118282	0.298635	1.24976	Cct6a	protein_coding
ENSRNOG00000000924	172.359	125.783	149.071	0.520941	0.450202	1.15713	0.24722	0.452209	1.34063	Slc7a1	protein_coding
ENSRNOG00000000925	285.864	540.37	413.117	-1.04778	0.397808	-2.63387	0.00844175	0.0556628	1.02739	Psph	protein_coding
ENSRNOG00000000926	646.787	892.648	769.718	-0.60176	0.369689	-1.62774	0.103579	0.253519	1.4122	Mrps17	protein_coding
ENSRNOG00000000931	441.133	448.064	444.598	-0.0554017	0.434613	-0.127474	0.898566	0.918825	1.4122	Sfswap	protein_coding
ENSRNOG00000000936	452.418	293.951	373.185	0.644097	0.314082	2.05073	0.0402934	0.143542	1.30633	Stx2	protein_coding
ENSRNOG00000000937	22.8078	42.2989	32.5533	-0.855569	0.699988	-1.22226	0.221609	0.707927	0.567587	Slc46a3	protein_coding
ENSRNOG00000000938	2997.47	5745.55	4371.51	-1.10339	0.309396	-3.56627	0.000362092	0.00309513	2	Ran	protein_coding
ENSRNOG00000000940	35.5228	39.4689	37.4958	0.690022	0.830511	0.83084	0.406064	0.82278	0.788353	Flt1	protein_coding
ENSRNOG00000000942	2.30288	11.1025	6.70269	-1.58834	1.95507	-0.812421	0.41655	1	0	Pan3	protein_coding
ENSRNOG00000000943	60.8461	99.3936	80.1198	-0.814058	0.528639	-1.53991	0.123582	0.324594	1.14441	AC136867.1	processed_pseudogene
ENSRNOG00000000954	543.082	528.497	535.789	-0.0526538	0.383711	-0.137222	0.890855	0.982109	1.24976	Polr1d	protein_coding
ENSRNOG00000000955	95.1442	87.7684	91.4563	0.117219	0.472629	0.248015	0.804122	1	0.797246	Lnx2	protein_coding
ENSRNOG00000000956	0.732213	33.4605	17.0963	-4.97087	1.38829	-3.58057	0.000342843	0.0117452	0.342844	Rasl11a	protein_coding
ENSRNOG00000000957	5212.97	2497.28	3855.12	1.26643	0.307368	4.12025	3.78454e-05	0.000521072	2	Rpl21	protein_coding
ENSRNOG00000000962	56.1208	70.5946	63.3577	-0.123653	0.596081	-0.207443	0.835664	1	0.567587	Slc15a4	protein_coding
ENSRNOG00000000964	11.1831	18.7211	14.9521	-1.05178	1.59631	-0.658883	0.509971	1	0.342844	AABR07036087.1	processed_pseudogene
ENSRNOG00000000967	70.8773	125.092	97.9847	-1.07223	0.551983	-1.94251	0.052075	0.158008	1.47409	Aacs	protein_coding
ENSRNOG00000000968	35.3906	90.5898	62.9902	-0.358604	1.02505	-0.349842	0.726458	1	0.788353	Rnf6	protein_coding
ENSRNOG00000000974	284.312	198.46	241.386	0.469481	0.382932	1.22602	0.220192	0.40853	1.4122	Zfp358	protein_coding
ENSRNOG00000000975	198.844	100.948	149.896	0.920525	0.399974	2.30146	0.0213656	0.0905251	1.34063	Mcoln1	protein_coding
ENSRNOG00000000977	7.48928	5.05304	6.27116	-0.197352	1.95842	-0.100771	0.919732	1	0	Pnpla6	protein_coding
ENSRNOG00000000979	170.855	230.519	200.687	0.438264	0.618604	0.708472	0.478652	0.643984	1.45775	Bri3bp	protein_coding
ENSRNOG00000000981	36.5056	96.1283	66.317	-1.65417	0.578049	-2.86165	0.00421448	0.0309993	1.14441	Scarb1	protein_coding
ENSRNOG00000000983	98.8474	77.7715	88.3094	0.139655	0.613291	0.227715	0.819868	1	0.995873	Zfp394	protein_coding
ENSRNOG00000000985	27.6381	20.9355	24.2868	0.640967	0.9971	0.642832	0.520333	1	0.345589	Cpsf4	protein_coding
ENSRNOG00000000987	164.497	75.3126	119.905	1.19706	0.457524	2.61639	0.0088866	0.0477428	1.34063	Ptcd1	protein_coding
ENSRNOG00000000988	420.556	498.483	459.519	-0.0831877	0.321628	-0.258646	0.795908	1	1.02739	Xab2	protein_coding
ENSRNOG00000000989	737.246	1200.52	968.883	-0.840498	0.32975	-2.54889	0.0108066	0.0526922	1.42134	Bud31	protein_coding
ENSRNOG00000000990	1366.97	1080.19	1223.58	0.348832	0.30334	1.14997	0.250156	0.426087	1.49722	Pdap1	protein_coding
ENSRNOG00000000991	1846.79	1646.02	1746.41	0.264446	0.274199	0.964432	0.33483	0.527983	1.42134	Arpc1b	protein_coding
ENSRNOG00000000994	54.1882	40.4213	47.3048	-0.00648372	0.685459	-0.00945894	0.992453	1	0.839923	Stxbp2	protein_coding
ENSRNOG00000000996	4578.89	1764.39	3171.64	0.99736	0.371677	2.68341	0.00728758	0.043633	1.24976	Arpc1a	protein_coding
ENSRNOG00000000999	843.74	380.01	611.875	1.11502	0.292448	3.8127	0.000137454	0.00242536	1.02739	Smurf1	protein_coding
ENSRNOG00000001003	176.586	377.793	277.189	-0.798345	0.372624	-2.14249	0.0321538	0.127512	1.24976	Trappc5	protein_coding
ENSRNOG00000001004	1813.62	755.137	1284.38	1.07308	0.353616	3.03458	0.0024087	0.0167251	1.49722	Ncor2	protein_coding
ENSRNOG00000001007	380.536	422.388	401.462	-0.0212318	0.337769	-0.0628591	0.949879	1	1.24976	Baiap2l1	protein_coding
ENSRNOG00000001009	3990.86	2517.03	3253.95	0.417228	0.33127	1.25948	0.207857	0.392688	1.42134	Bri3	protein_coding
ENSRNOG00000001010	24.734	28.5858	26.6599	-1.14184	0.942418	-1.21161	0.225661	0.714992	0.567587	Tecpr1	protein_coding
ENSRNOG00000001030	7180.81	7966.18	7573.49	-0.112425	0.302871	-0.371197	0.710491	0.787425	1.49722	Tsc22d1	protein_coding
ENSRNOG00000001032	608.089	635.559	621.824	-0.105274	0.294908	-0.356973	0.721112	0.857866	1.29448	Ccz1b	protein_coding
ENSRNOG00000001033	118.35	181.715	150.032	-0.617548	0.389947	-1.58367	0.113268	0.263041	1.45775	Nufip1	protein_coding
ENSRNOG00000001034	239.545	96.2603	167.903	1.1659	0.4573	2.54954	0.0107865	0.0485177	1.59566	Evi5l	protein_coding
ENSRNOG00000001035	79.3642	88.1998	83.782	-0.132794	0.481071	-0.276039	0.782518	1	0.797246	Gtf2h3	protein_coding
ENSRNOG00000001037	111.481	128.37	119.925	-0.245008	0.450514	-0.543841	0.586551	0.684199	1.59566	Gpalpp1	protein_coding
ENSRNOG00000001039	2170.45	893.05	1531.75	1.16402	0.274299	4.24361	2.19951e-05	0.000427487	1.49722	Eif2b1	protein_coding
ENSRNOG00000001040	264.449	182.279	223.364	0.523654	0.354822	1.47582	0.139991	0.230373	2.21822	Pms2	protein_coding
ENSRNOG00000001043	32.3975	78.4354	55.4165	-1.27127	0.634408	-2.00387	0.0450844	0.266555	0.567587	Ddx55	protein_coding
ENSRNOG00000001044	752.078	1719.97	1236.02	-1.15271	0.266385	-4.32722	1.51006e-05	0.000319142	1.49722	Aimp2	protein_coding
ENSRNOG00000001047	7.48143	10.9982	9.23983	-0.315621	1.65872	-0.19028	0.84909	1	0	Map2k7	protein_coding
ENSRNOG00000001049	46926.4	17528.9	32227.6	1.42377	0.237217	6.00196	1.94946e-09	2.59733e-07	1.42134	Tpt1	protein_coding
ENSRNOG00000001050	46.9409	82.0533	64.4971	-0.119961	1.18517	-0.101218	0.919377	1	0.995873	Eif2ak1	protein_coding
ENSRNOG00000001052	9.32771	22.9276	16.1276	-0.541694	1.35922	-0.398532	0.690238	1	0.345589	Slc25a30	protein_coding
ENSRNOG00000001053	656.244	1334.21	995.225	-0.45417	0.441863	-1.02785	0.30402	0.480473	1.49722	Tmed2	protein_coding
ENSRNOG00000001055	870.192	697.34	783.766	0.335425	0.2764	1.21355	0.224919	0.435508	1.29448	Rilpl1	protein_coding
ENSRNOG00000001056	353.784	219.949	286.866	0.735428	0.407177	1.80616	0.0708929	0.217943	1.2227	Snapc2	protein_coding
ENSRNOG00000001057	37.9533	26.1665	32.0599	0.608871	0.722399	0.842847	0.399314	0.787686	0.839923	Ctxn1	protein_coding
ENSRNOG00000001058	349.219	325.902	337.56	0.0797741	0.334049	0.238809	0.811253	0.816551	1.59566	Timm44	protein_coding
ENSRNOG00000001059	65.0053	72.4005	68.7029	-0.0836964	0.559605	-0.149563	0.881109	1	1.14441	Usp42	protein_coding
ENSRNOG00000001060	271.107	275.638	273.373	0.100571	0.368496	0.272922	0.784913	0.671216	2.21822	Snrnp35	protein_coding
ENSRNOG00000001061	241.145	292.159	266.652	-0.174582	0.414348	-0.421342	0.673505	0.737257	1.59566	Rilpl2	protein_coding
ENSRNOG00000001062	39.9853	66.647	53.3162	-0.0545326	0.850609	-0.0641101	0.948883	1	0.567587	Kmt5a	protein_coding
ENSRNOG00000001064	62.2654	60.6069	61.4362	0.246324	0.649893	0.379022	0.704672	1	0.788353	Sbno1	protein_coding
ENSRNOG00000001065	217.134	146.497	181.816	0.565589	0.376576	1.50192	0.133116	0.357374	1.05992	Cyth3	protein_coding
ENSRNOG00000001068	4662.98	4659.72	4661.35	0.0970425	0.261526	0.371063	0.710591	0.866267	1.24976	Rac1	protein_coding
ENSRNOG00000001069	869.584	623.713	746.648	0.254716	0.348665	0.730546	0.465056	0.673228	1.30633	Elavl1	protein_coding
ENSRNOG00000001070	8403.45	3639.12	6021.29	1.13397	0.264715	4.28373	1.83788e-05	0.000387258	1.42134	Cdk2ap1	protein_coding
ENSRNOG00000001072	65.4643	27.974	46.7191	0.731632	0.712951	1.0262	0.304797	0.704718	0.788353	Cers4	protein_coding
ENSRNOG00000001073	48.2868	26.2875	37.2871	1.5706	1.01056	1.55419	0.120139	0.402294	0.788353	RGD1563482	protein_coding
ENSRNOG00000001074	157.613	91.2799	124.447	1.72865	0.916493	1.88616	0.0592734	0.182939	1.34063	Mphosph9	protein_coding
ENSRNOG00000001079	139.604	109.077	124.341	0.264374	0.46007	0.574638	0.565536	0.736939	1.34063	Daglb	protein_coding
ENSRNOG00000001080	809.702	1142.71	976.205	-0.250183	0.313274	-0.798608	0.424518	0.60209	1.44936	Arl6ip4	protein_coding
ENSRNOG00000001081	43.7976	37.6562	40.7269	0.543447	0.689814	0.787817	0.430804	0.820355	0.839923	Ogfod2	protein_coding
ENSRNOG00000001082	79.1121	48.2112	63.6616	1.02799	0.618795	1.66128	0.0966564	0.430275	0.567587	Abcb9	protein_coding
ENSRNOG00000001083	156.683	399.022	277.852	-1.32976	0.336922	-3.9468	7.92041e-05	0.000858412	2.21822	Kdelr2	protein_coding
ENSRNOG00000001086	650.944	458.361	554.652	0.395266	0.344461	1.14749	0.251178	0.540469	1.02739	Vps37b	protein_coding
ENSRNOG00000001088	198.5	183.882	191.191	0.13566	0.365452	0.371211	0.71048	0.83541	1.34063	Rfc3	protein_coding
ENSRNOG00000001090	205.776	161.643	183.71	0.437084	0.398387	1.09713	0.272583	0.503319	1.24976	Stard13	protein_coding
ENSRNOG00000001091	287.478	74.9369	181.207	1.0283	0.638285	1.61104	0.107171	0.267608	1.34063	Hip1r	protein_coding
ENSRNOG00000001098	771.408	363.364	567.386	1.07386	0.292646	3.66948	0.000243047	0.0038214	1.02739	Pds5b	protein_coding
ENSRNOG00000001099	28.6146	30.1911	29.4028	-0.209662	0.777243	-0.269751	0.787352	1	0.825508	Rbak	protein_coding
ENSRNOG00000001101	232.659	159.563	196.111	0.55234	0.363555	1.51928	0.128693	0.284614	1.45775	Rnf216	protein_coding
ENSRNOG00000001103	30.0108	31.3132	30.662	-0.240037	0.949226	-0.252876	0.800364	1	0.342844	AABR07035437.1	processed_transcript
ENSRNOG00000001104	84.9233	96.8176	90.8704	-0.414499	0.74454	-0.556718	0.57772	0.813269	1.14441	Foxk1	protein_coding
ENSRNOG00000001106	132.323	234.083	183.203	-0.858737	0.437192	-1.96421	0.0495057	0.153684	1.45775	Denr	protein_coding
ENSRNOG00000001108	335.326	305.043	320.185	0.118648	0.332236	0.35712	0.721002	0.87228	1.24976	N4bp2l2	protein_coding
ENSRNOG00000001111	62.2134	46.0903	54.1519	0.580204	0.630763	0.919845	0.357654	0.915327	0.567587	Brca2	protein_coding
ENSRNOG00000001114	176.321	157.473	166.897	0.167152	0.374498	0.446337	0.655354	0.830972	1.24976	Wipi2	protein_coding
ENSRNOG00000001115	21.3747	4.54539	12.9601	1.61766	1.31634	1.22891	0.219105	1	0.138885	Slc29a4	protein_coding
ENSRNOG00000001120	105.37	154.391	129.881	-0.486587	0.453996	-1.07179	0.283816	0.570747	1.05992	Med13l	protein_coding
ENSRNOG00000001123	34.7266	67.0433	50.885	-0.74336	0.644906	-1.15266	0.249048	0.627334	0.790913	RGD1562310	protein_coding
ENSRNOG00000001124	137.851	32.0742	84.9625	1.63907	0.5591	2.93162	0.00337195	0.0216763	1.47409	Rnft2	protein_coding
ENSRNOG00000001126	857.732	407.72	632.726	0.948952	0.303649	3.12516	0.00177706	0.0140301	1.4122	Fbxw8	protein_coding
ENSRNOG00000001128	1454.6	979.584	1217.09	0.529932	0.297691	1.78014	0.0750533	0.205169	1.42134	Tesc	protein_coding
ENSRNOG00000001129	3.81714	17.4739	10.6455	-2.3485	1.20626	-1.94692	0.0515439	1	0	Fbxo21	protein_coding
ENSRNOG00000001134	144.098	163.813	153.956	-0.188677	0.387818	-0.486509	0.626606	0.810123	1.24976	Rfc5	protein_coding
ENSRNOG00000001135	1326.95	862.958	1094.95	0.443153	0.416001	1.06527	0.286754	0.478234	1.42134	Wsb2	protein_coding
ENSRNOG00000001136	19569.3	7039.63	13304.5	1.46715	0.274981	5.33546	9.53022e-08	4.41006e-06	2	Pebp1	protein_coding
ENSRNOG00000001138	18.9217	17.6011	18.2614	-0.495965	1.58496	-0.312919	0.754342	1	0.567587	Taok3	protein_coding
ENSRNOG00000001139	1433.22	570.459	1001.84	1.29808	0.283179	4.58394	4.56288e-06	0.00012762	1.44936	Suds3	protein_coding
ENSRNOG00000001142	853.394	543.368	698.381	0.64574	0.284311	2.27125	0.023132	0.0924025	1.4122	Prkab1	protein_coding
ENSRNOG00000001143	102.75	50.902	76.8257	0.941543	0.599598	1.57029	0.116348	0.392128	0.797246	Cit	protein_coding
ENSRNOG00000001148	267934	85385.6	176660	1.63259	0.253112	6.45006	1.11803e-10	1.72023e-08	2	Rplp0	protein_coding
ENSRNOG00000001149	585.153	381.394	483.274	0.627327	0.310427	2.02085	0.0432954	0.155736	1.24976	Pxn	protein_coding
ENSRNOG00000001151	39.7642	33.0802	36.4222	0.235876	0.850336	0.277392	0.781479	1	0.567587	Sirt4	protein_coding
ENSRNOG00000001156	16.5338	24.1237	20.3288	-0.732541	0.924636	-0.792248	0.428216	1	0.567587	Msi1	protein_coding
ENSRNOG00000001158	135.109	133.46	134.285	0.204642	0.451344	0.453406	0.650256	0.901846	1.05992	Abcg1	protein_coding
ENSRNOG00000001161	681.909	485.262	583.586	0.504995	0.298406	1.69231	0.0905872	0.232913	1.4122	AABR07072302.1	protein_coding
ENSRNOG00000001163	155.738	180.297	168.018	-0.645064	0.510777	-1.26291	0.206623	0.38514	1.45775	Srsf9	protein_coding
ENSRNOG00000001169	117.735	91.7695	104.752	0.378418	0.701901	0.539133	0.589795	1	0.797246	Slc37a1	protein_coding
ENSRNOG00000001170	3766.41	13018.1	8392.27	-1.52449	0.349293	-4.36451	1.27409e-05	0.000219033	2	Cox6a1	protein_coding
ENSRNOG00000001171	231.085	280.849	255.967	-0.402197	0.35506	-1.13276	0.257316	0.48467	1.24976	Coq5	protein_coding
ENSRNOG00000001172	7252.16	3090.17	5171.17	1.22325	0.263127	4.6489	3.33715e-06	0.000114923	1.24976	Rnf10	protein_coding
ENSRNOG00000001173	49.6774	42.7331	46.2052	0.479541	0.719936	0.666088	0.505355	0.922636	0.788353	Cabp1	protein_coding
ENSRNOG00000001177	265.378	584.991	425.185	-1.07926	0.304737	-3.5416	0.000397706	0.00478274	1.24976	Acads	protein_coding
ENSRNOG00000001178	284.298	228.072	256.185	0.231548	0.367056	0.630825	0.528155	0.53134	2.21822	Sppl3	protein_coding
ENSRNOG00000001181	69.412	98.8465	84.1292	-0.170967	0.57344	-0.298143	0.765594	1	0.797246	Wdr4	protein_coding
ENSRNOG00000001182	428.437	450.271	439.354	-0.0657029	0.295048	-0.222685	0.82378	0.915564	1.30633	Ndufv3	protein_coding
ENSRNOG00000001184	119.973	88.094	104.034	0.664281	0.674599	0.984704	0.324769	0.641291	0.995873	Pknox1	protein_coding
ENSRNOG00000001185	999.608	855.363	927.486	0.328465	0.412463	0.79635	0.425829	0.609343	1.42134	RGD1311899	protein_coding
ENSRNOG00000001187	33.8366	31.0557	32.4462	0.171977	0.719424	0.239048	0.811068	1	0.567587	Oasl	protein_coding
ENSRNOG00000001189	248.213	232.004	240.109	0.883053	0.704625	1.25322	0.210124	0.368238	1.59566	Sik1	protein_coding
ENSRNOG00000001190	593.706	582.829	588.267	0.0536201	0.287316	0.186624	0.851955	0.933012	1.30633	Git2	protein_coding
ENSRNOG00000001191	123.419	28.2542	75.8368	2.2169	0.972505	2.27958	0.0226328	0.116802	0.995873	Tchp	protein_coding
ENSRNOG00000001192	336.999	191.549	264.274	1.34092	0.54753	2.44903	0.0143243	0.0706466	1.24976	Gltp	protein_coding
ENSRNOG00000001193	129.087	167.247	148.167	-0.265649	0.497419	-0.534055	0.593304	0.688547	1.59566	Hsf2bp	protein_coding
ENSRNOG00000001194	302.363	175.162	238.763	0.622181	0.448879	1.38608	0.165723	0.342291	1.4122	Rrp1b	protein_coding
ENSRNOG00000001199	201.522	241.907	221.714	-0.213504	0.42117	-0.506929	0.612205	0.748819	1.4122	Pop5	protein_coding
ENSRNOG00000001201	700.184	2225.6	1462.89	-1.8517	0.404496	-4.57779	4.6991e-06	0.00012762	1.49722	Cstb	protein_coding
ENSRNOG00000001203	393.878	353.995	373.937	-0.0278617	0.334981	-0.083174	0.933713	0.984007	1.30633	Rrp1	protein_coding
ENSRNOG00000001204	1268.32	690.153	979.237	0.889642	0.300995	2.95567	0.00311988	0.0231735	1.24976	Ankrd13a	protein_coding
ENSRNOG00000001205	2104.23	1381.77	1743	0.615737	0.24928	2.47007	0.0135088	0.0677208	1.24976	Agpat3	protein_coding
ENSRNOG00000001210	311.505	269.234	290.369	0.387043	0.357494	1.08266	0.278961	0.472498	1.4122	Pwp2	protein_coding
ENSRNOG00000001211	1974.54	1786.79	1880.67	0.204769	0.278561	0.735096	0.462281	0.620387	1.49722	Gatd3a	protein_coding
ENSRNOG00000001214	537.763	410.735	474.249	0.143286	0.388233	0.369072	0.712074	0.866589	1.24976	Pfkl	protein_coding
ENSRNOG00000001215	303.814	209.239	256.527	0.676727	0.357611	1.89236	0.0584433	0.161647	1.59566	Cfap410	protein_coding
ENSRNOG00000001222	319.788	235.809	277.798	0.44615	0.34195	1.30472	0.191987	0.404384	1.24976	Ube2g2	protein_coding
ENSRNOG00000001223	1203.47	967.743	1085.61	0.178533	0.298821	0.597458	0.550202	0.696484	1.44936	Pttg1ip	protein_coding
ENSRNOG00000001224	26.1131	36.2335	31.1733	0.0545855	0.903698	0.0604024	0.951835	1	0.797246	Itgb2	protein_coding
ENSRNOG00000001225	192.128	318.983	255.555	-0.355994	0.403273	-0.882763	0.377364	0.570345	1.4122	Fam207a	protein_coding
ENSRNOG00000001226	10.4537	26.7786	18.6161	-0.79948	1.14513	-0.698156	0.48508	0.880425	0.825508	AABR07044593.1	processed_pseudogene
ENSRNOG00000001227	698.605	302.763	500.684	1.22807	0.297611	4.12645	3.68412e-05	0.000860407	1.02739	Adarb1	protein_coding
ENSRNOG00000001228	1964.76	951.559	1458.16	0.972835	0.270096	3.60182	0.000316002	0.00350458	1.49722	Pofut2	protein_coding
ENSRNOG00000001229	4406.72	2461.47	3434.1	0.462995	0.290494	1.59382	0.110977	0.211719	2	Col18a1	protein_coding
ENSRNOG00000001232	410.067	301.045	355.556	0.0930398	0.367819	0.25295	0.800307	0.677953	2.21822	Slc19a1	protein_coding
ENSRNOG00000001235	1710.12	706.357	1208.24	1.25384	0.278198	4.50699	6.57534e-06	0.000189916	1.24976	Gna12	protein_coding
ENSRNOG00000001236	72.917	78.8278	75.8724	-0.326528	0.632449	-0.516292	0.605651	0.726941	1.47409	Brat1	protein_coding
ENSRNOG00000001237	134.54	198.777	166.658	-0.282598	0.503803	-0.560929	0.574846	0.775154	1.24976	Cabin1	protein_coding
ENSRNOG00000001238	203.038	305.676	254.357	-0.835074	0.433703	-1.92545	0.054173	0.166496	1.4122	Rsrc2	protein_coding
ENSRNOG00000001239	1886.33	2060.33	1973.33	0.0418015	0.324314	0.128892	0.897443	0.986608	1.24976	Ddt	protein_coding
ENSRNOG00000001241	2.58171	3.04094	2.81133	0.0563832	2.30046	0.0245095	0.980446	1	0	Iqce	protein_coding
ENSRNOG00000001242	4.46481	24.7197	14.5923	-2.39758	1.27305	-1.88334	0.0596544	0.433443	0.345589	Gstt3	protein_coding
ENSRNOG00000001243	66.0462	120.482	93.2642	-1.12592	0.580983	-1.93796	0.0526281	0.203857	1.00616	Zcchc8	protein_coding
ENSRNOG00000001245	496.681	428.842	462.762	0.197478	0.295726	0.667774	0.504278	0.801758	1.02739	Pcbp3	protein_coding
ENSRNOG00000001247	439.865	321.324	380.595	0.666512	0.394296	1.69038	0.0909544	0.247035	1.29448	Clip1	protein_coding
ENSRNOG00000001249	412.214	703.566	557.89	-1.62393	0.428566	-3.78921	0.000151129	0.00216671	1.29448	Col6a1	protein_coding
ENSRNOG00000001252	16.5958	11.1644	13.8801	0.528891	1.02796	0.514505	0.606899	1	0.345589	Chst12	protein_coding
ENSRNOG00000001253	4570.35	2232.47	3401.41	1.00393	0.267637	3.75108	0.000176078	0.00253169	1.24976	Eif3b	protein_coding
ENSRNOG00000001254	1677.98	1122.53	1400.25	0.128911	0.340227	0.378897	0.704764	0.783508	1.49722	Col6a2	protein_coding
ENSRNOG00000001255	38.1446	33.553	35.8488	0.0464944	0.813325	0.0571659	0.954413	1	0.788353	Mlxip	protein_coding
ENSRNOG00000001256	113.287	145.661	129.474	-0.223953	0.461263	-0.485522	0.627306	0.883244	1.05992	Atxn2	protein_coding
ENSRNOG00000001258	129.871	73.3409	101.606	0.44969	0.568218	0.791405	0.428707	0.692041	1.14441	Snx8	protein_coding
ENSRNOG00000001259	42.8554	64.3073	53.5814	-0.587242	0.715243	-0.821037	0.411625	0.829775	0.788353	Cux2	protein_coding
ENSRNOG00000001260	82.6084	109.182	95.8952	-0.273241	0.501735	-0.544592	0.586034	0.714992	1.47409	Nudt1	protein_coding
ENSRNOG00000001261	25.7392	23.0027	24.371	0.0299393	0.835315	0.035842	0.971408	1	0.342844	Ftcd	protein_coding
ENSRNOG00000001265	71.9913	74.6535	73.3224	-0.0454172	0.513251	-0.0884893	0.929488	1	1.14441	Mad1l1	protein_coding
ENSRNOG00000001269	3731.06	2758.89	3244.98	0.317121	0.270096	1.17411	0.240352	0.42451	1.44936	Ppp1cc	protein_coding
ENSRNOG00000001271	131.313	167.649	149.481	-0.435291	0.419932	-1.03657	0.299934	0.48452	1.45775	Card6	protein_coding
ENSRNOG00000001272	135.792	243.896	189.844	-0.677678	0.391618	-1.73046	0.0835483	0.228644	1.34063	Mcm3ap	protein_coding
ENSRNOG00000001273	192.832	458.863	325.848	-1.15346	0.341685	-3.37581	0.000735997	0.00493843	2.21822	Psmg3	protein_coding
ENSRNOG00000001274	253.06	1018.12	635.592	-2.18483	0.343074	-6.36839	1.91028e-10	3.46883e-08	1.4122	Vps29	protein_coding
ENSRNOG00000001276	274.636	135.729	205.183	1.03881	0.386829	2.68545	0.00724312	0.043499	1.24976	Pcnt	protein_coding
ENSRNOG00000001277	666.077	519.604	592.84	-0.0254753	0.463959	-0.0549084	0.956211	1	1.29448	Mafk	protein_coding
ENSRNOG00000001278	52.0899	98.8468	75.4683	-0.395711	0.762365	-0.519058	0.603721	1	0.797246	Gpn3	protein_coding
ENSRNOG00000001283	103.893	234.976	169.434	-1.25768	0.386926	-3.25044	0.00115226	0.00911557	1.59566	Anapc7	protein_coding
ENSRNOG00000001285	23186.6	19386.9	21286.7	0.446272	0.28011	1.5932	0.111116	0.255241	1.49722	Atp2a2	protein_coding
ENSRNOG00000001288	234.029	143.95	188.99	0.619587	0.387602	1.59851	0.109929	0.258197	1.45775	Gpr146	protein_coding
ENSRNOG00000001289	199.409	130.668	165.039	0.855244	0.477638	1.79057	0.0733627	0.209904	1.34063	LOC498154	protein_coding
ENSRNOG00000001293	637.66	791.032	714.346	-0.168108	0.326446	-0.514963	0.606579	0.781657	1.29448	Get4	protein_coding
ENSRNOG00000001294	25.9127	74.5465	50.2296	-1.11685	0.822672	-1.35759	0.174593	0.506756	0.790913	Ift81	protein_coding
ENSRNOG00000001295	20.6866	3.74421	12.2154	2.06966	1.47389	1.40421	0.160255	1	0	S100b	protein_coding
ENSRNOG00000001297	161.032	144.558	152.795	0.146365	0.388302	0.376934	0.706222	0.863843	1.24976	Prmt2	protein_coding
ENSRNOG00000001299	129.97	126.78	128.375	0.255942	0.524761	0.48773	0.625741	0.780435	1.34063	Sun1	protein_coding
ENSRNOG00000001300	86.3288	228.119	157.224	-0.840804	0.493614	-1.70336	0.0885	0.211688	1.59566	P2rx4	protein_coding
ENSRNOG00000001302	16.9633	6.5185	11.7409	1.04847	1.36499	0.768113	0.44242	1	0	Adora2a	protein_coding
ENSRNOG00000001303	389.396	331.349	360.373	0.229121	0.332706	0.688659	0.491038	0.507505	2.21822	Specc1l	protein_coding
ENSRNOG00000001304	991.912	1093.48	1042.7	-0.143577	0.260398	-0.551375	0.581377	0.725487	1.42134	Bcr	protein_coding
ENSRNOG00000001309	18.3314	23.041	20.6862	-0.343697	0.98319	-0.349573	0.726659	1	0.345589	Camkk2	protein_coding
ENSRNOG00000001311	10.0192	32.8014	21.4103	2.21753	1.66944	1.32831	0.184076	0.840871	0.342844	Rab36	protein_coding
ENSRNOG00000001312	1103.83	496.86	800.347	1.26032	0.303954	4.14642	3.37713e-05	0.00062629	1.4122	Pdgfa	protein_coding
ENSRNOG00000001314	1811.46	750.22	1280.84	1.08173	0.280216	3.86034	0.000113231	0.00123123	2	Fam20c	protein_coding
ENSRNOG00000001316	14453	4284.81	9368.92	1.68941	0.254479	6.6387	3.16467e-11	7.40718e-09	1.42134	Anapc5	protein_coding
ENSRNOG00000001317	284.831	199.106	241.968	0.670561	0.410844	1.63215	0.102647	0.233232	1.59566	Zfp68	protein_coding
ENSRNOG00000001323	52.7856	29.9471	41.3664	1.48741	1.10231	1.34935	0.177224	0.508512	0.797246	Zfp157	protein_coding
ENSRNOG00000001325	64.9009	1600.87	832.886	-0.737811	1.39339	-0.529509	0.596453	0.715942	1.49722	Il3ra	protein_coding
ENSRNOG00000001331	209.524	216.941	213.233	-0.383084	0.461482	-0.830117	0.406473	0.640431	1.24976	Rnf34	protein_coding
ENSRNOG00000001335	27.7115	5.52189	16.6167	2.18619	1.33979	1.63174	0.102735	0.606724	0.345589	Zkscan1	protein_coding
ENSRNOG00000001336	309.86	284.771	297.316	0.366184	0.361295	1.01353	0.310807	0.506081	1.4122	Orai1	protein_coding
ENSRNOG00000001337	32.9174	13.8181	23.3678	1.19584	1.19207	1.00316	0.315782	0.699979	0.825508	Setd1b	protein_coding
ENSRNOG00000001339	123.326	236.593	179.959	-0.875788	0.398616	-2.19707	0.0280153	0.104717	1.45775	Psmd9	protein_coding
ENSRNOG00000001341	5.24686	2.89766	4.07226	1.07206	2.51571	0.426148	0.67	1	0	Zfp113	protein_coding
ENSRNOG00000001342	19.3451	7.20186	13.2735	1.90023	1.312	1.44835	0.14752	0.44321	0.825508	Wdr66	protein_coding
ENSRNOG00000001344	1087.45	697.841	892.646	0.352384	0.317874	1.10856	0.267618	0.458915	1.42134	Aldh2	protein_coding
ENSRNOG00000001345	616.82	366.586	491.703	0.74314	0.292416	2.54138	0.0110415	0.0589426	1.24976	Mapkapk5	protein_coding
ENSRNOG00000001346	1182.7	1574.23	1378.47	-0.421026	0.255026	-1.65092	0.0987554	0.24205	1.44936	Cops6	protein_coding
ENSRNOG00000001347	12.7354	29.1672	20.9513	-1.06913	0.960144	-1.11351	0.26549	0.636033	0.825508	Adam1a	pseudogene
ENSRNOG00000001348	469.957	1050.8	760.376	-0.368785	0.52115	-0.707637	0.479171	0.656276	1.4122	Erp29	protein_coding
ENSRNOG00000001349	351.89	292.798	322.344	0.258196	0.328863	0.785116	0.432385	0.57468	1.59566	Mcm7	protein_coding
ENSRNOG00000001350	75.2846	59.2849	67.2848	0.182225	0.585378	0.311295	0.755577	1	0.995873	Naa25	protein_coding
ENSRNOG00000001351	134.801	219.024	176.913	-0.665425	0.422157	-1.57625	0.114969	0.27896	1.34063	Trafd1	protein_coding
ENSRNOG00000001352	44.7088	35.7608	40.2348	-0.674063	0.916663	-0.735345	0.46213	0.879401	0.788353	Hectd4	protein_coding
ENSRNOG00000001353	34.9213	34.5202	34.7208	-0.115041	0.693522	-0.16588	0.868252	1	0.788353	Ap4m1	protein_coding
ENSRNOG00000001355	838.053	412.159	625.106	1.09269	0.331176	3.29943	0.000968829	0.00925851	1.30633	Taf6	protein_coding
ENSRNOG00000001357	61.1413	45.6109	53.3761	0.454999	0.636972	0.714316	0.475032	0.892779	0.788353	Mblac1	protein_coding
ENSRNOG00000001375	11.6319	24.4344	18.0331	-0.784625	0.944472	-0.830756	0.406112	0.80226	0.825508	Gal3st4	protein_coding
ENSRNOG00000001376	22.8729	26.6104	24.7417	-0.334866	0.896979	-0.373326	0.708906	1	0.567587	Mettl7a	protein_coding
ENSRNOG00000001377	669.621	619.65	644.636	0.286266	0.301176	0.950493	0.341862	0.649611	1.02739	Ddx54	protein_coding
ENSRNOG00000001383	56.0212	73.0486	64.5349	-0.180662	0.552304	-0.327107	0.743587	1	0.995873	Slc8b1	protein_coding
ENSRNOG00000001385	843.532	720.187	781.86	0.0372756	0.313595	0.118865	0.905382	1	1.02739	Plbd2	protein_coding
ENSRNOG00000001388	13.0543	1.3544	7.20435	3.33153	1.7081	1.95043	0.0511253	1	0	Sds	protein_coding
ENSRNOG00000001389	23.7678	17.5541	20.6609	0.515038	0.855055	0.602345	0.546944	1	0.567587	Irs3	protein_coding
ENSRNOG00000001396	289.686	297.654	293.67	0.111542	0.427095	0.261166	0.793965	0.930381	1.2227	Mospd3	protein_coding
ENSRNOG00000001397	29.7729	43.2852	36.529	-0.665871	0.731438	-0.910359	0.362633	0.769951	0.797246	Rbm19	protein_coding
ENSRNOG00000001399	63.6172	88.0611	75.8391	-0.305401	0.550922	-0.554344	0.579343	0.709947	1.47409	Tbx5	protein_coding
ENSRNOG00000001402	136.963	105.873	121.418	0.237474	0.47875	0.49603	0.619873	0.878423	1.05992	Lrch4	protein_coding
ENSRNOG00000001404	323.472	205.534	264.503	0.657417	0.331496	1.98318	0.0473475	0.139832	1.59566	Agfg2	protein_coding
ENSRNOG00000001409	359.9	679.93	519.915	-0.921727	0.308789	-2.98497	0.00283606	0.0197916	1.4122	Gnb2	protein_coding
ENSRNOG00000001410	29.2211	20.2775	24.7493	0.563052	1.39311	0.40417	0.686088	1	0.825508	Gigyf1	protein_coding
ENSRNOG00000001414	1823.68	1857.21	1840.44	0.200431	0.293688	0.682463	0.494946	0.647	1.49722	Serpine1	protein_coding
ENSRNOG00000001415	474.412	524.736	499.574	-0.142229	0.287696	-0.494373	0.621043	0.791077	1.29448	Ap1s1	protein_coding
ENSRNOG00000001417	309.991	425.47	367.73	-0.229002	0.34378	-0.666128	0.505329	0.80226	1.02739	Plod3	protein_coding
ENSRNOG00000001418	331.588	386.935	359.262	-0.0724743	0.32816	-0.22085	0.825209	0.825053	1.59566	Znhit1	protein_coding
ENSRNOG00000001419	7.69992	13.3293	10.5146	-0.783619	1.48537	-0.527557	0.597807	1	0	Cldn15	protein_coding
ENSRNOG00000001420	582.054	837.949	710.002	-0.471571	0.295211	-1.5974	0.110176	0.27734	1.29448	Fis1	protein_coding
ENSRNOG00000001422	10.7907	1.67997	6.23536	3.84495	2.04439	1.88073	0.0600081	1	0	Col26a1	protein_coding
ENSRNOG00000001424	20.5192	8.28941	14.4043	1.60543	1.62199	0.989792	0.322276	1	0.345589	Cux1	protein_coding
ENSRNOG00000001425	74.8082	36.7496	55.7789	0.629089	0.626593	1.00398	0.315386	0.715942	0.790913	Sh2b2	protein_coding
ENSRNOG00000001426	320.536	216.448	268.492	0.677952	0.380913	1.77981	0.0751075	0.226663	1.2227	Prkrip1	protein_coding
ENSRNOG00000001427	119.511	49.2733	84.392	1.23564	0.546781	2.25984	0.0238312	0.140403	0.797246	Orai2	protein_coding
ENSRNOG00000001428	68.2891	34.3478	51.3184	0.946921	0.593052	1.59669	0.110335	0.468529	0.567587	Alkbh4	protein_coding
ENSRNOG00000001429	203.912	235.949	219.931	-0.438547	0.381974	-1.14811	0.250924	0.483644	1.2227	Lrwd1	protein_coding
ENSRNOG00000001430	1081.85	1200.17	1141.01	-0.117739	0.267992	-0.439337	0.660417	0.756696	1.49722	Polr2j	protein_coding
ENSRNOG00000001432	30.6802	46.0933	38.3867	-0.69774	0.695519	-1.00319	0.315767	0.714114	0.797246	Dtx2	protein_coding
ENSRNOG00000001435	5.09652	13.3719	9.2342	-1.58992	1.41953	-1.12003	0.262701	1	0	Ssc4d	protein_coding
ENSRNOG00000001436	2448.9	1932.49	2190.7	0.413649	0.303526	1.36281	0.172942	0.338927	1.49722	Ywhag	protein_coding
ENSRNOG00000001439	4.79866	5.46557	5.13211	0.782556	1.69827	0.460796	0.644945	1	0	Srrm3	protein_coding
ENSRNOG00000001440	3761.75	7609.92	5685.84	-1.0223	0.254658	-4.01441	5.95956e-05	0.000940403	1.49722	Mdh2	protein_coding
ENSRNOG00000001441	1115.13	702.534	908.831	0.768234	0.292646	2.62513	0.00866154	0.0444203	1.44936	Tmem120a	protein_coding
ENSRNOG00000001442	450.9	440.202	445.551	0.00402697	0.301984	0.013335	0.989361	1	1.24976	Por	protein_coding
ENSRNOG00000001443	18.6161	64.9621	41.7891	-1.69374	0.67765	-2.49943	0.0124393	0.0894943	0.797246	Rhbdd2	protein_coding
ENSRNOG00000001448	2355.84	1015.65	1685.75	1.06401	0.382679	2.78043	0.00542875	0.0348838	1.24976	Hip1	protein_coding
ENSRNOG00000001449	187.523	178.227	182.875	0.00335686	0.415847	0.00807235	0.993559	1	1.24976	Pom121	protein_coding
ENSRNOG00000001450	266.502	175.243	220.873	0.337983	0.387644	0.871891	0.383268	0.534638	1.59566	Nsun5	protein_coding
ENSRNOG00000001453	952.897	471.608	712.253	1.14278	0.364746	3.13309	0.00172975	0.0146392	1.30633	Baz1b	protein_coding
ENSRNOG00000001454	3729.63	2105.11	2917.37	0.781275	0.318967	2.44939	0.0143098	0.06218	1.49722	Eif4h	protein_coding
ENSRNOG00000001455	493.256	408.493	450.875	0.188042	0.326533	0.575873	0.564701	0.747534	1.30633	Kif13a	protein_coding
ENSRNOG00000001456	75.3716	162.911	119.141	-0.668799	0.620215	-1.07833	0.280885	0.585292	1.00616	Nup153	protein_coding
ENSRNOG00000001457	201.563	276.522	239.043	-0.489136	0.367328	-1.33161	0.18299	0.272816	2.21822	Rfc2	protein_coding
ENSRNOG00000001465	5.61219	10.7182	8.16521	-0.322299	1.72675	-0.18665	0.851935	1	0	Ids	protein_coding
ENSRNOG00000001469	5289.32	1939.28	3614.3	1.38488	0.248677	5.569	2.56208e-08	2.44364e-06	1.24976	Eln	protein_coding
ENSRNOG00000001470	103.385	40.4671	71.9259	1.24643	0.668793	1.8637	0.0623632	0.264084	0.797246	Limk1	protein_coding
ENSRNOG00000001478	182.017	81.1253	131.571	1.08287	0.441243	2.45413	0.0141224	0.062764	1.45775	Gtf2ird1	protein_coding
ENSRNOG00000001479	940.657	857.115	898.886	-0.128159	0.350377	-0.365774	0.714533	0.811538	1.42134	Gtf2i	protein_coding
ENSRNOG00000001480	589.329	206.993	398.161	1.41167	0.366847	3.84811	0.000119033	0.00185501	1.24976	Ncf1	protein_coding
ENSRNOG00000001482	21.8066	31.2812	26.5439	-1.34869	0.942415	-1.4311	0.152402	0.76016	0.342844	Gtf2ird2	processed_transcript
ENSRNOG00000001483	297.682	212.653	255.167	0.539795	0.351904	1.53393	0.125048	0.308907	1.24976	Rcc1l	protein_coding
ENSRNOG00000001484	4.11305	4.06978	4.09142	0.0857865	2.02521	0.0423594	0.966212	1	0.249757	Castor2	protein_coding
ENSRNOG00000001488	3087.09	4325.21	3706.15	-0.553214	0.276923	-1.99772	0.045747	0.145894	1.44936	Psmb1	protein_coding
ENSRNOG00000001489	56.5992	103.596	80.0975	-1.17608	0.61741	-1.90487	0.0567975	0.197255	1.14441	Tbp	protein_coding
ENSRNOG00000001490	223.299	225.75	224.524	0.0364389	0.415596	0.0876788	0.930132	0.938225	1.4122	Pdcd2	protein_coding
ENSRNOG00000001493	312.786	200.889	256.838	0.485246	0.397739	1.22001	0.22246	0.447547	1.2227	Kptn	protein_coding
ENSRNOG00000001494	814.729	756.183	785.456	-0.14176	0.394304	-0.359519	0.719207	0.856564	1.29448	Napa	protein_coding
ENSRNOG00000001500	157.824	166.203	162.013	0.0038015	0.427004	0.00890272	0.992897	0.954878	1.45775	Rab4b	protein_coding
ENSRNOG00000001501	209.074	424.199	316.637	-0.998063	0.325843	-3.06301	0.0021912	0.0163378	1.4122	Snrpa	protein_coding
ENSRNOG00000001514	45.5625	71.3434	58.4529	-1.33279	1.15476	-1.15417	0.248431	0.60469	0.839923	Cdca7	protein_coding
ENSRNOG00000001515	15.3933	32.476	23.9346	-0.908029	0.920169	-0.986807	0.323737	1	0.138885	Map3k20	protein_coding
ENSRNOG00000001516	15.3703	23.9432	19.6568	-0.68692	1.15575	-0.594352	0.552277	1	0.342844	Rapgef4	protein_coding
ENSRNOG00000001517	496.572	398.931	447.751	0.311846	0.295791	1.05428	0.291755	0.513748	1.29448	Pdk1	protein_coding
ENSRNOG00000001518	275.572	253.063	264.318	0.0303793	0.35108	0.086531	0.931044	0.735011	2.21822	Itga6	protein_coding
ENSRNOG00000001524	196.1	513.364	354.732	-1.23858	0.362364	-3.41806	0.000630697	0.00571916	1.59566	Hat1	protein_coding
ENSRNOG00000001531	25.3741	38.0082	31.6912	-0.321854	0.944276	-0.340848	0.733218	1	0.567587	Chac2	protein_coding
ENSRNOG00000001547	24.0269	10.5493	17.2881	1.50296	1.18106	1.27255	0.203177	0.880425	0.345589	Agps	protein_coding
ENSRNOG00000001548	164.833	537.495	351.164	-1.5987	0.466438	-3.42747	0.00060923	0.00683742	1.2227	Nfe2l2	protein_coding
ENSRNOG00000001551	2787.38	7821.54	5304.46	-1.8569	0.440441	-4.216	2.48678e-05	0.000544278	1.24976	Atp5pf	protein_coding
ENSRNOG00000001554	18.5289	7.90513	13.217	1.72448	1.29265	1.33407	0.18218	0.506756	0.825508	RGD1563888	protein_coding
ENSRNOG00000001555	133.172	310.03	221.601	-1.50813	0.461109	-3.27066	0.00107297	0.00667484	2.21822	Btg3	protein_coding
ENSRNOG00000001557	31.5698	43.6979	37.6338	-0.719455	0.808441	-0.889929	0.373504	0.785414	0.790913	Cxadr	protein_coding
ENSRNOG00000001559	276.402	898.772	587.587	-2.10029	0.450948	-4.65749	3.20092e-06	0.000108317	1.29448	Mtx2	protein_coding
ENSRNOG00000001573	13.6618	16.3834	15.0226	-1.33345	1.67582	-0.795702	0.426205	1	0.138885	Usp25	protein_coding
ENSRNOG00000001584	140.57	74.6129	107.591	0.898931	0.491074	1.83054	0.0671695	0.186592	1.47409	Map3k7cl	protein_coding
ENSRNOG00000001585	49.9928	45.5526	47.7727	0.185264	0.649164	0.285388	0.775347	1	0.790913	Nrip1	protein_coding
ENSRNOG00000001592	495.836	1229.89	862.862	-1.27386	0.341454	-3.73069	0.000190956	0.00239902	1.44936	Cct8	protein_coding
ENSRNOG00000001593	4.79081	22.9602	13.8755	-1.71713	1.24893	-1.37488	0.169169	0.483376	0.825508	Lnpk	protein_coding
ENSRNOG00000001596	2146.91	11025.6	6586.28	-2.57972	0.386766	-6.66997	2.55854e-11	6.20827e-09	1.44936	Atp5mc3	protein_coding
ENSRNOG00000001597	26.5209	41.4076	33.9643	-0.141635	0.919236	-0.154079	0.877548	1	0.839923	Atf2	protein_coding
ENSRNOG00000001598	179.532	195.346	187.439	0.0795942	0.430024	0.185092	0.853157	0.838916	1.59566	Usp16	protein_coding
ENSRNOG00000001599	420.196	181.658	300.927	1.20791	0.336016	3.59482	0.000324622	0.0034163	1.59566	Rwdd2b	protein_coding
ENSRNOG00000001602	190.374	159.923	175.149	0.245079	0.381862	0.6418	0.521003	0.802025	1.05992	Ltn1	protein_coding
ENSRNOG00000001603	59.0861	150.088	104.587	-1.60753	0.548015	-2.93336	0.00335316	0.0216402	1.47409	N6amt1	protein_coding
ENSRNOG00000001607	50.5111	64.6109	57.561	-0.369768	0.558411	-0.662179	0.507857	0.919227	0.797246	Adamts1	protein_coding
ENSRNOG00000001608	13.0576	10.4317	11.7446	0.82616	1.31285	0.629289	0.52916	1	0	Nxpe3	protein_coding
ENSRNOG00000001609	18.3552	39.9409	29.1481	-1.40327	0.866591	-1.6193	0.105383	0.619238	0.342844	Cep97	protein_coding
ENSRNOG00000001611	19835.9	14242.3	17039.1	0.553122	0.292689	1.88979	0.0587856	0.175163	1.42134	Rpl24	protein_coding
ENSRNOG00000001613	19.9999	53.4201	36.71	-2.11855	1.04186	-2.03343	0.0420091	0.206383	0.788353	Zbtb11	protein_coding
ENSRNOG00000001616	24.9554	61.7175	43.3365	-0.849209	0.869116	-0.977095	0.328522	0.731236	0.790913	Senp7	protein_coding
ENSRNOG00000001620	125.559	108.891	117.225	0.286563	0.463753	0.617921	0.536628	0.948833	0.797246	Prdm15	protein_coding
ENSRNOG00000001621	119.286	70.1075	94.6969	0.818272	0.480599	1.70261	0.0886415	0.223214	1.47409	C2cd2	protein_coding
ENSRNOG00000001623	58.2812	67.9952	63.1382	0.34201	0.757382	0.451569	0.65158	1	0.839923	Zbtb21	protein_coding
ENSRNOG00000001629	335.051	199.36	267.206	0.708554	0.335883	2.10953	0.0348992	0.134215	1.24976	Wrb	protein_coding
ENSRNOG00000001632	51.2221	49.0915	50.1568	0.920027	1.09309	0.841675	0.39997	0.974711	0.567587	Brwd1	protein_coding
ENSRNOG00000001633	317.354	627.115	472.235	-0.340174	0.56148	-0.605854	0.544612	0.70398	1.4122	Tfg	protein_coding
ENSRNOG00000001642	356.379	378.831	367.605	0.250178	0.441673	0.566433	0.571099	0.856889	1.02739	Tbc1d23	protein_coding
ENSRNOG00000001643	757.382	907.067	832.224	-0.339074	0.388299	-0.873229	0.382538	0.464457	2	Psmg1	protein_coding
ENSRNOG00000001645	478.812	608.207	543.51	-0.0786387	0.403035	-0.195117	0.845302	0.951374	1.24976	Filip1l	protein_coding
ENSRNOG00000001647	515.97	367.517	441.743	0.524306	0.356675	1.46998	0.141567	0.334855	1.24976	Ets2	protein_coding
ENSRNOG00000001652	1.49396	5.14418	3.31907	-1.65444	2.42978	-0.680902	0.495934	1	0	Erg	protein_coding
ENSRNOG00000001653	125.717	148.623	137.17	-0.232527	0.465633	-0.499379	0.617512	0.775502	1.34063	St3gal6	protein_coding
ENSRNOG00000001654	47.6021	142.818	95.21	-1.578	0.557229	-2.83187	0.00462763	0.0435127	0.797246	Cpox	protein_coding
ENSRNOG00000001657	381.331	422.074	401.703	-0.297617	0.389355	-0.764384	0.444638	0.657922	1.30633	Cldnd1	protein_coding
ENSRNOG00000001662	662.471	381.227	521.849	1.004	0.398945	2.51663	0.0118484	0.0709371	1.02739	Dyrk1a	protein_coding
ENSRNOG00000001680	8.3259	17.7247	13.0253	-0.976136	1.35044	-0.722827	0.469786	1	0.567587	Riox2	protein_coding
ENSRNOG00000001681	157.973	190.388	174.18	-0.177079	0.404766	-0.437484	0.66176	0.803592	1.34063	Vps26c	protein_coding
ENSRNOG00000001682	81.1994	137.601	109.4	-0.741324	0.90365	-0.820366	0.412007	0.677177	1.14441	Ttc3	protein_coding
ENSRNOG00000001687	47.5225	62.9326	55.2275	-0.405772	0.57709	-0.703135	0.481972	0.898316	0.790913	Crybg3	protein_coding
ENSRNOG00000001689	61.0235	81.2133	71.1184	-0.0940462	0.735737	-0.127826	0.898287	1	0.995873	Arl6	protein_coding
ENSRNOG00000001692	164.052	112.195	138.124	0.435715	0.418601	1.04088	0.297929	0.508512	1.34063	Chaf1b	protein_coding
ENSRNOG00000001699	228.906	107.956	168.431	1.01991	0.414669	2.45956	0.0139106	0.065869	1.34063	Setd4	protein_coding
ENSRNOG00000001700	165.516	76.827	121.172	1.09673	0.4417	2.48296	0.0130294	0.0628636	1.34063	Whrn	protein_coding
ENSRNOG00000001701	35.962	92.257	64.1095	-1.12932	0.592613	-1.90566	0.0566938	0.250762	0.788353	Cbr3	protein_coding
ENSRNOG00000001704	63.0827	44.0493	53.566	0.386299	0.583465	0.662077	0.507922	0.919237	0.797246	Runx1	protein_coding
ENSRNOG00000001706	80.504	76.6886	78.5963	-0.763413	0.839506	-0.909359	0.36316	0.682116	0.995873	Kalrn	protein_coding
ENSRNOG00000001707	106.04	8.23746	57.139	3.44247	0.88507	3.88949	0.000100453	0.00230109	0.797246	Vwa5b2	protein_coding
ENSRNOG00000001708	70.4937	142.364	106.429	-0.753246	0.615079	-1.22463	0.220713	0.39823	1.47409	Dvl3	protein_coding
ENSRNOG00000001709	5375.78	3314.12	4344.95	0.697979	0.246159	2.83548	0.00457569	0.0216763	2	Ap2m1	protein_coding
ENSRNOG00000001710	362.158	264.19	313.174	0.352385	0.374494	0.940963	0.346724	0.409098	2.21822	Abcf3	protein_coding
ENSRNOG00000001711	45.3509	37.0644	41.2077	0.834707	1.18038	0.707153	0.479471	1	0.567587	Hrasls	protein_coding
ENSRNOG00000001712	286.301	337.132	311.717	-0.0558166	0.34974	-0.159595	0.8732	0.983506	1.2227	Alg3	protein_coding
ENSRNOG00000001715	7.19014	12.1743	9.68222	-0.334185	1.22769	-0.272207	0.785463	1	0	Ece2	protein_coding
ENSRNOG00000001717	119.36	206.491	162.926	-0.785453	0.387837	-2.02522	0.0428453	0.130895	1.59566	Opa1	protein_coding
ENSRNOG00000001719	1206.09	1185.69	1195.89	-0.0796319	0.303748	-0.262164	0.793195	0.714642	2	Psmd2	protein_coding
ENSRNOG00000001720	522.029	647.167	584.598	-0.612651	0.363345	-1.68614	0.0917691	0.247035	1.30633	Hes1	protein_coding
ENSRNOG00000001726	23.2374	33.1086	28.173	-0.413408	0.883661	-0.467836	0.639902	1	0.825508	Tmem44	protein_coding
ENSRNOG00000001727	289.992	215.261	252.626	0.414129	0.335851	1.23308	0.217548	0.375179	1.59566	Lsg1	protein_coding
ENSRNOG00000001728	90.0821	79.4527	84.7674	-0.296985	0.647201	-0.458876	0.646324	0.863779	1.14441	LOC100909474	protein_coding
ENSRNOG00000001730	33.8333	56.4969	45.1651	-1.03824	0.753442	-1.378	0.168204	0.494747	0.790913	Acap2	protein_coding
ENSRNOG00000001733	246.852	425.532	336.192	-0.763269	0.346444	-2.20315	0.0275838	0.116285	1.2227	Ppp1r2	protein_coding
ENSRNOG00000001736	77.6777	154.34	116.009	-0.994695	0.440381	-2.25872	0.023901	0.110499	1.14441	Bdh1	protein_coding
ENSRNOG00000001750	19.5367	13.5182	16.5274	1.0646	1.17845	0.903387	0.366321	0.759158	0.825508	Chrd	protein_coding
ENSRNOG00000001752	29.2964	14.1422	21.7193	0.934539	0.935344	0.999139	0.317727	1	0.345589	Nrros	protein_coding
ENSRNOG00000001754	38.4277	68.7082	53.568	-0.799007	0.579149	-1.37962	0.167703	0.604419	0.567587	Wdr53	protein_coding
ENSRNOG00000001757	6.19155	1.17212	3.68184	3.57822	2.4455	1.46319	0.143417	1	0	Tm4sf19	protein_coding
ENSRNOG00000001758	20.7171	56.5506	38.6339	-1.58987	0.707052	-2.24859	0.0245388	0.143401	0.797246	Tctex1d2	protein_coding
ENSRNOG00000001762	199.206	212.123	205.665	0.0680802	0.4541	0.149923	0.880825	0.85438	1.59566	Pcyt1a	protein_coding
ENSRNOG00000001764	418.76	287.203	352.982	0.476242	0.316395	1.50521	0.132269	0.325009	1.2227	Vps8	protein_coding
ENSRNOG00000001766	935.565	600.8	768.183	0.949112	0.374933	2.53142	0.0113603	0.0586445	1.29448	Tfrc	protein_coding
ENSRNOG00000001769	321.501	179.395	250.448	1.13354	0.428714	2.64406	0.00819179	0.0435108	1.4122	Tnk2	protein_coding
ENSRNOG00000001770	5.2141	5.90098	5.55754	-0.951974	1.86537	-0.51034	0.609813	1	0	Ehhadh	protein_coding
ENSRNOG00000001773	11.6457	29.5372	20.5915	-0.942117	1.19934	-0.78553	0.432143	0.830759	0.825508	Senp2	protein_coding
ENSRNOG00000001774	8.58431	7.95728	8.27079	-1.72782	1.94252	-0.889471	0.37375	1	0	Lrch3	protein_coding
ENSRNOG00000001782	156.545	178.679	167.612	-0.226842	0.401674	-0.564741	0.57225	0.843219	1.05992	Osbpl11	protein_coding
ENSRNOG00000001783	307.892	381.451	344.672	-0.330675	0.322929	-1.02399	0.305841	0.46534	1.59566	Tra2b	protein_coding
ENSRNOG00000001785	476.625	285.097	380.861	0.714194	0.338598	2.10927	0.0349213	0.124034	1.4122	Etv5	protein_coding
ENSRNOG00000001786	396.405	502.86	449.633	-0.16862	0.362463	-0.465205	0.641785	0.801814	1.30633	Snx4	protein_coding
ENSRNOG00000001789	175.495	103.461	139.478	0.79398	0.418841	1.89566	0.0580052	0.161129	1.59566	Zfp148	protein_coding
ENSRNOG00000001792	7.49389	13.2085	10.3512	-1.05636	1.17398	-0.899812	0.36822	1	0	Slc12a8	protein_coding
ENSRNOG00000001793	190.254	144.82	167.537	0.0984999	0.50274	0.195926	0.844668	0.950987	1.24976	Heg1	protein_coding
ENSRNOG00000001795	273.567	200.799	237.183	0.142123	0.425626	0.333915	0.738444	0.830252	1.4122	Itgb5	processed_transcript
ENSRNOG00000001796	5.66609	20.536	13.101	-1.78484	1.0699	-1.66822	0.0952719	0.426707	0.567587	Dgkg	protein_coding
ENSRNOG00000001797	457.432	661.01	559.221	-0.41087	0.32389	-1.26855	0.204601	0.47469	1.02739	Umps	protein_coding
ENSRNOG00000001803	2207.03	895.345	1551.19	1.33806	0.256628	5.21401	1.84802e-07	9.55535e-06	1.49722	Dnajb11	protein_coding
ENSRNOG00000001807	160.829	109.364	135.097	0.0469331	0.736325	0.0637396	0.949178	0.932047	1.45775	Sspn	protein_coding
ENSRNOG00000001808	84.2516	229.336	156.794	-1.45242	0.474688	-3.05973	0.00221536	0.0161259	1.45775	Ints13	protein_coding
ENSRNOG00000001811	839.542	742.844	791.193	0.11622	0.381998	0.304243	0.760943	0.880425	1.29448	Fgfr1op2	protein_coding
ENSRNOG00000001813	44.0004	98.1111	71.0558	-0.302747	1.14341	-0.264775	0.791183	1	0.995873	Dnm1l	protein_coding
ENSRNOG00000001815	1116.93	1871.93	1494.43	-0.9142	0.329482	-2.77466	0.00552599	0.0310318	1.49722	Eif4a2	protein_coding
ENSRNOG00000001816	357.417	207.268	282.343	0.778025	0.360358	2.15903	0.0308477	0.113978	1.4122	Rfc4	protein_coding
ENSRNOG00000001817	161.722	174.879	168.3	-0.102403	0.377652	-0.271157	0.78627	0.8796	1.34063	Tm7sf3	protein_coding
ENSRNOG00000001820	870.275	820.505	845.39	0.0324066	0.278321	0.116436	0.907307	0.768831	2	Med21	protein_coding
ENSRNOG00000001823	327.95	229.876	278.913	1.02667	0.573477	1.79025	0.0734137	0.187664	1.59566	St6gal1	protein_coding
ENSRNOG00000001825	695.269	1378	1036.64	-0.905554	0.380411	-2.38046	0.0172911	0.0709371	1.49722	AABR07034767.1	protein_coding
ENSRNOG00000001827	210.845	74.7558	142.801	1.46878	0.503031	2.91986	0.00350186	0.0225202	1.45775	Masp1	protein_coding
ENSRNOG00000001828	1077	791.426	934.215	0.395975	0.319362	1.23989	0.215015	0.323785	2	Stk38l	protein_coding
ENSRNOG00000001829	250.679	255.613	253.146	-0.235756	0.42366	-0.556475	0.577886	0.776815	1.24976	Ube2v2	protein_coding
ENSRNOG00000001833	191.606	219.438	205.522	-0.0824228	0.407965	-0.202034	0.83989	0.694988	2.21822	Mcm4	protein_coding
ENSRNOG00000001834	266.57	285.157	275.864	0.162556	0.410887	0.395621	0.692384	0.864693	1.2227	Mzt2b	protein_coding
ENSRNOG00000001842	408.299	758.75	583.525	-0.989577	0.324554	-3.04904	0.00229574	0.0168719	1.4122	Mrps35	protein_coding
ENSRNOG00000001843	93.0273	80.2045	86.6159	0.699634	0.675272	1.03608	0.300165	0.693309	0.797246	Bcl6	protein_coding
ENSRNOG00000001844	16.5344	11.7886	14.1615	0.526671	1.03179	0.510443	0.609741	1	0.567587	Klhl42	protein_coding
ENSRNOG00000001845	179.056	193.264	186.16	-0.0918593	0.400307	-0.229472	0.818502	1	1.05992	Top3b	protein_coding
ENSRNOG00000001847	304.849	164.956	234.902	0.893573	0.363426	2.45875	0.0139423	0.0703901	1.2227	Ccdc91	protein_coding
ENSRNOG00000001849	24.6524	218.144	121.398	-2.76448	0.650964	-4.24674	2.169e-05	0.000553601	1.05992	Mapk1	protein_coding
ENSRNOG00000001851	7.61398	4.01763	5.81581	1.57327	1.73428	0.907165	0.36432	1	0	Far2	protein_coding
ENSRNOG00000001852	657.171	321.072	489.122	1.09203	0.329835	3.31082	0.000930217	0.00928249	1.24976	Ergic2	protein_coding
ENSRNOG00000001854	35.0517	9.21396	22.1328	1.17997	1.42349	0.828928	0.407145	0.803319	0.825508	Tmtc1	protein_coding
ENSRNOG00000001858	4.18653	3.17765	3.68209	0.229885	2.23478	0.102867	0.918069	1	0	Ypel1	protein_coding
ENSRNOG00000001859	275.52	309.294	292.407	0.0179392	0.433899	0.0413442	0.967021	1	1.24976	Sdf2l1	protein_coding
ENSRNOG00000001861	78.7932	89.9555	84.3744	0.0237429	0.501507	0.0473431	0.96224	1	1.14441	Ydjc	protein_coding
ENSRNOG00000001862	2928.01	2441.48	2684.75	0.250378	0.266608	0.939124	0.347667	0.43561	2	Ube2l3	protein_coding
ENSRNOG00000001867	304.222	208.339	256.28	0.523073	0.351036	1.49008	0.136202	0.326233	1.24976	Snap29	protein_coding
ENSRNOG00000001870	463.025	550.718	506.872	-0.322876	0.348346	-0.926884	0.353987	0.662344	1.02739	Lztr1	protein_coding
ENSRNOG00000001875	258.528	135.901	197.215	0.877081	0.435924	2.012	0.0442196	0.133665	1.59566	Smpd4	protein_coding
ENSRNOG00000001876	21.6958	21.5996	21.6477	0.523958	0.936359	0.55957	0.575773	0.968771	0.825508	Ccdc74a	protein_coding
ENSRNOG00000001877	500.218	400.042	450.13	0.333446	0.31455	1.06007	0.289111	0.483045	1.4122	Med15	protein_coding
ENSRNOG00000001878	465.57	304.435	385.002	0.601103	0.304317	1.97525	0.0482397	0.163298	1.29448	Klhl22	protein_coding
ENSRNOG00000001880	455.96	380.673	418.316	0.293859	0.337497	0.870701	0.383917	0.603032	1.30633	Dgcr6	protein_coding
ENSRNOG00000001884	424.754	522.255	473.505	-0.404392	0.3215	-1.25783	0.208454	0.416857	1.29448	Ranbp1	protein_coding
ENSRNOG00000001885	206.617	257.067	231.842	-0.0737151	0.419783	-0.175603	0.860606	0.842803	1.59566	Trmt2a	protein_coding
ENSRNOG00000001886	295.553	264.366	279.96	0.0972478	0.343679	0.282961	0.777207	0.908694	1.24976	Dgcr8	protein_coding
ENSRNOG00000001888	76.0376	47.0314	61.5345	0.59057	0.68787	0.85855	0.390589	0.800965	0.797246	Arvcf	protein_coding
ENSRNOG00000001889	2425.73	889.72	1657.73	1.3647	0.261833	5.21209	1.86721e-07	1.12136e-05	1.24976	Comt	protein_coding
ENSRNOG00000001890	196.75	278.745	237.748	-0.653036	0.386661	-1.68891	0.0912366	0.252726	1.24976	Txnrd2	protein_coding
ENSRNOG00000001891	29.3776	26.1305	27.754	0.142979	0.790469	0.180879	0.856463	1	0.825508	Gnb1l	protein_coding
ENSRNOG00000001893	16.3808	54.8671	35.6239	-1.45259	0.873762	-1.66245	0.0964223	0.337355	0.839923	LOC100362453	protein_coding
ENSRNOG00000001908	30.3167	47.0831	38.6999	-0.617176	0.67672	-0.912011	0.361763	0.919525	0.567587	Klhl6	protein_coding
ENSRNOG00000001912	37.969	97.1786	67.5738	-0.975257	0.733878	-1.32891	0.183878	0.449092	1.00616	Tecrl	protein_coding
ENSRNOG00000001926	13.2504	9.48081	11.3656	0.295693	1.44731	0.204305	0.838115	1	0	Cldn1	protein_coding
ENSRNOG00000001928	10.3027	20.1483	15.2255	-1.36716	1.27799	-1.06978	0.28472	1	0.342844	Il1rap	protein_coding
ENSRNOG00000001930	222.021	217.496	219.758	-0.0196971	0.485437	-0.040576	0.967634	0.751806	2.21822	Ccdc50	protein_coding
ENSRNOG00000001931	121.371	115.331	118.351	-0.159539	0.508229	-0.313912	0.753588	1	0.995873	Fgf12	protein_coding
ENSRNOG00000001953	363.657	217.366	290.512	1.12929	0.461374	2.44766	0.0143786	0.0596351	1.59566	Bace2	protein_coding
ENSRNOG00000001956	13.3121	18.0502	15.6812	0.12724	1.25239	0.101598	0.919076	1	0.138885	Dzip3	protein_coding
ENSRNOG00000001958	95.2457	138.784	117.015	-0.790037	0.522722	-1.51139	0.130689	0.365859	1.00616	Ift57	protein_coding
ENSRNOG00000001959	10.0212	11.5608	10.791	-0.258634	1.15301	-0.224313	0.822514	1	0	Mx1	protein_coding
ENSRNOG00000001963	13.8234	20.6745	17.2489	-0.599857	1.21648	-0.493107	0.621937	1	0.138885	Mx2	protein_coding
ENSRNOG00000001964	299.018	469.396	384.207	-0.573364	0.518104	-1.10666	0.268442	0.461953	1.4122	Cd47	protein_coding
ENSRNOG00000001971	14.623	0.937697	7.78036	4.22095	1.95285	2.16143	0.0306622	1	0	Bbx	protein_coding
ENSRNOG00000001979	3063.35	2177.13	2620.24	0.579652	0.30653	1.89101	0.0586225	0.174933	1.42134	Rcan1	protein_coding
ENSRNOG00000001982	186.593	213.357	199.975	0.275988	0.530132	0.520602	0.602644	0.794154	1.24976	Cblb	protein_coding
ENSRNOG00000001984	3.38084	14.862	9.12142	-2.32879	1.37015	-1.69966	0.0891948	1	0	Kcne1	protein_coding
ENSRNOG00000001989	24.1784	39.8969	32.0377	-0.604383	0.743616	-0.812762	0.416354	0.829775	0.797246	Alcam	protein_coding
ENSRNOG00000001991	20725.1	21410.2	21067.6	-0.0384049	0.282306	-0.13604	0.89179	0.903139	1.44936	Atp5po	protein_coding
ENSRNOG00000001992	211.348	145.642	178.495	1.01957	0.601316	1.69556	0.0899688	0.213941	1.59566	Atp6v1a	protein_coding
ENSRNOG00000001996	151.466	282.891	217.178	-0.918358	0.36032	-2.54873	0.0108116	0.0589482	1.2227	Ythdc1	protein_coding
ENSRNOG00000002001	38.0009	46.1417	42.0713	0.184644	1.26302	0.146193	0.883769	1	0.839923	Itsn1	protein_coding
ENSRNOG00000002012	31.9553	43.5301	37.7427	0.262391	0.947408	0.276957	0.781813	1	0.567587	Donson	protein_coding
ENSRNOG00000002021	1111.53	906.389	1008.96	0.443087	0.288726	1.53463	0.124875	0.228883	2	Son	protein_coding
ENSRNOG00000002026	4.157	8.37398	6.26549	-1.01505	1.85619	-0.546845	0.584485	1	0	Dnajc28	protein_coding
ENSRNOG00000002028	1175.72	1026.06	1100.89	0.294619	0.284881	1.03418	0.301051	0.47765	1.49722	Tmem50b	protein_coding
ENSRNOG00000002031	11.7297	10.7477	11.2387	0.325743	1.11995	0.290856	0.771162	1	0	Naa11	protein_coding
ENSRNOG00000002032	361.904	400.995	381.45	-0.019926	0.359693	-0.0553973	0.955822	0.951715	1.4122	Ifngr2	protein_coding
ENSRNOG00000002035	15.2299	20.2838	17.7568	-0.0627184	1.03025	-0.0608772	0.951457	1	0.825508	Paqr3	protein_coding
ENSRNOG00000002036	37.1857	123.628	80.407	-1.43584	0.590626	-2.43104	0.0150554	0.0783039	1.14441	Paxbp1	protein_coding
ENSRNOG00000002039	221.817	149.52	185.669	0.619704	0.387998	1.59718	0.110225	0.27227	1.34063	Evi5	protein_coding
ENSRNOG00000002040	30.4086	22.7711	26.5899	0.944808	1.02663	0.920305	0.357413	1	0.345589	Bmp2k	protein_coding
ENSRNOG00000002041	40.8517	59.2076	50.0296	-0.506478	0.615915	-0.822319	0.410895	0.992275	0.567587	Boc	protein_coding
ENSRNOG00000002044	39.7443	56.1196	47.9319	-0.748627	0.724683	-1.03304	0.301584	0.676829	0.839923	Gtpbp8	protein_coding
ENSRNOG00000002045	415.718	574.577	495.148	-0.91065	0.409502	-2.2238	0.0261619	0.107273	1.30633	Anxa3	protein_coding
ENSRNOG00000002050	1334.95	3417.75	2376.35	-0.883198	0.426834	-2.06918	0.0385288	0.127512	1.49722	Igfbp7	protein_coding
ENSRNOG00000002051	116.929	203.513	160.221	-1.11862	0.537873	-2.07971	0.0375521	0.127547	1.45775	Synj1	protein_coding
ENSRNOG00000002052	3485.7	3710.01	3597.86	-0.0378051	0.265753	-0.142257	0.886877	0.88368	1.49722	Ccdc80	protein_coding
ENSRNOG00000002053	11.5911	14.5014	13.0463	-0.829311	1.49844	-0.55345	0.579955	1	0.342844	Fras1	protein_coding
ENSRNOG00000002054	93.5544	89.6443	91.5994	0.0312919	0.473516	0.066084	0.947311	0.924031	1.47409	Glmn	protein_coding
ENSRNOG00000002055	366.691	259.328	313.009	0.516052	0.424965	1.21434	0.224618	0.413913	1.4122	Noa1	protein_coding
ENSRNOG00000002061	132.846	146.14	139.493	0.0544514	0.460735	0.118184	0.905922	0.992826	1.24976	Ptpn13	protein_coding
ENSRNOG00000002069	67.3552	60.6488	64.002	0.705096	0.741602	0.950774	0.341719	0.748819	0.788353	Slc35a5	protein_coding
ENSRNOG00000002072	48.2426	27.8651	38.0539	0.796344	0.659949	1.20667	0.227557	0.595131	0.790913	Eva1c	protein_coding
ENSRNOG00000002074	15.0796	9.73514	12.4074	-0.263062	1.42955	-0.184018	0.854	1	0	Rest	protein_coding
ENSRNOG00000002075	79.901	131.64	105.77	0.136065	0.807173	0.168569	0.866135	1	1.14441	Cnot6l	protein_coding
ENSRNOG00000002080	58.2987	39.508	48.9033	0.780742	0.724244	1.07801	0.281029	0.673704	0.788353	Urb1	protein_coding
ENSRNOG00000002089	71.7103	86.4434	79.0768	-0.705927	0.673953	-1.04744	0.294896	0.686523	0.797246	Ccng2	protein_coding
ENSRNOG00000002091	28.1861	73.37	50.778	-1.2397	0.67	-1.8503	0.0642702	0.269097	0.797246	Gtf3c3	protein_coding
ENSRNOG00000002092	6.90669	1.68654	4.29661	2.61748	2.03244	1.28785	0.197797	1	0.249757	Hunk	protein_coding
ENSRNOG00000002093	69.3839	58.1295	63.7567	0.909071	0.866039	1.04969	0.293861	0.666849	0.839923	Tgfbr3	protein_coding
ENSRNOG00000002094	199.337	251.982	225.659	-0.428199	0.37128	-1.15331	0.248785	0.332937	2.21822	Atg3	protein_coding
ENSRNOG00000002097	1203.11	1202	1202.56	-0.206404	0.381033	-0.541697	0.588028	0.603039	2	Rasl11b	protein_coding
ENSRNOG00000002100	35.1911	59.4465	47.3188	-0.454223	0.900382	-0.504478	0.613926	0.998181	0.839923	LOC108348180	protein_coding
ENSRNOG00000002104	67.4424	94.2159	80.8292	-0.567202	0.560284	-1.01235	0.311372	0.707927	0.797246	Scaf4	protein_coding
ENSRNOG00000002105	8.19852	19.958	14.0783	-0.624158	1.37051	-0.455421	0.648806	1	0.342844	Cdc7	protein_coding
ENSRNOG00000002106	507.791	403.744	455.767	0.246416	0.313668	0.785595	0.432105	0.647099	1.30633	Usp46	protein_coding
ENSRNOG00000002110	11.0197	6.9553	8.98752	0.540985	1.23561	0.437827	0.661512	1	0	Fam114a1l1	protein_coding
ENSRNOG00000002112	403.859	237.659	320.759	0.775196	0.317808	2.43919	0.0147201	0.0720578	1.24976	Zfp644	protein_coding
ENSRNOG00000002115	1234.94	5519.42	3377.18	-2.17443	0.386414	-5.6272	1.83163e-08	1.18661e-06	2	Sod1	protein_coding
ENSRNOG00000002121	58.6517	38.2295	48.4406	1.38405	0.898207	1.5409	0.12334	0.393875	0.839923	Lrrc8d	protein_coding
ENSRNOG00000002122	220.52	181.846	201.183	0.161101	0.385807	0.417567	0.676263	0.844503	1.24976	Lrrc8c	protein_coding
ENSRNOG00000002125	2389.54	1625.95	2007.75	0.840565	0.40299	2.08582	0.0369947	0.139657	1.24976	Ccni	protein_coding
ENSRNOG00000002128	58.4056	233.238	145.822	-2.46253	0.621678	-3.9611	7.46047e-05	0.00114328	1.45775	Ppat	protein_coding
ENSRNOG00000002129	60.3092	33.8362	47.0727	0.593072	0.637963	0.929634	0.352561	0.7619	0.788353	Lrrc8b	protein_coding
ENSRNOG00000002134	2.97869	24.1986	13.5886	-3.38575	1.31327	-2.5781	0.00993444	0.136663	0.345589	Gbp6	protein_coding
ENSRNOG00000002135	594.641	516.197	555.419	0.272369	0.297072	0.916843	0.359225	0.552997	1.4122	Sgcb	protein_coding
ENSRNOG00000002137	45.8822	39.5933	42.7378	0.292132	0.730621	0.399841	0.689273	1	0.790913	Aasdh	protein_coding
ENSRNOG00000002141	30.369	56.1496	43.2593	-0.837298	0.868548	-0.964021	0.335036	0.716045	0.839923	Cd200	protein_coding
ENSRNOG00000002144	292.462	380.378	336.42	-0.293781	0.3391	-0.866354	0.386296	0.537405	1.59566	Exoc1	protein_coding
ENSRNOG00000002146	165.088	238.532	201.81	-0.380193	0.402832	-0.9438	0.345272	0.53046	1.45775	Pkd2	protein_coding
ENSRNOG00000002152	212.094	142.991	177.542	0.402216	0.42652	0.943018	0.345672	0.582158	1.24976	Dcun1d4	protein_coding
ENSRNOG00000002153	31.3919	36.6346	34.0133	0.059158	0.89776	0.0658951	0.947461	1	0.839923	Cep135	protein_coding
ENSRNOG00000002159	30.0944	44.7625	37.4285	-0.427748	0.690655	-0.619337	0.535694	0.919916	0.839923	Gpat3	protein_coding
ENSRNOG00000002161	8.60139	9.68001	9.1407	-0.210792	1.44947	-0.145427	0.884373	1	0.249757	Tlr6	protein_coding
ENSRNOG00000002163	368.153	308.65	338.401	0.343583	0.36913	0.930791	0.351962	0.588092	1.24976	Klf3	protein_coding
ENSRNOG00000002164	6.84383	11.9064	9.37514	-1.1291	1.60835	-0.702025	0.482664	1	0	Nmu	protein_coding
ENSRNOG00000002165	14.8744	60.8761	37.8752	-2.52597	1.09369	-2.30958	0.0209113	0.129575	0.790913	Abraxas1	protein_coding
ENSRNOG00000002171	64.864	91.4129	78.1384	-0.345577	0.879806	-0.392787	0.694477	0.962281	1.00616	Phldb2	protein_coding
ENSRNOG00000002175	250.579	207.792	229.186	0.444027	0.404295	1.09827	0.272085	0.352102	2.21822	Clock	protein_coding
ENSRNOG00000002176	35.7283	28.0389	31.8836	1.12005	1.14015	0.98237	0.325917	0.727832	0.790913	Nectin3	protein_coding
ENSRNOG00000002178	799.375	721.417	760.396	0.128789	0.37886	0.33994	0.733902	0.879996	1.24976	Mrps18c	protein_coding
ENSRNOG00000002180	466.984	226.939	346.962	1.03493	0.341349	3.03187	0.00243046	0.0176242	1.4122	Tbc1d1	protein_coding
ENSRNOG00000002181	17.4365	36.7004	27.0685	-0.732648	0.900101	-0.813963	0.415666	1	0.342844	Helq	protein_coding
ENSRNOG00000002182	179.575	379.622	279.598	-1.03899	0.411807	-2.52299	0.0116361	0.0619798	1.2227	Sept11	protein_coding
ENSRNOG00000002185	170.919	223.976	197.448	-0.912587	0.55202	-1.65318	0.0982947	0.226954	1.59566	Pgm2	protein_coding
ENSRNOG00000002186	195.454	299.706	247.58	-0.573119	0.410968	-1.39456	0.163149	0.367033	1.24976	Nudt9	protein_coding
ENSRNOG00000002188	16.9435	24.8433	20.8934	-0.091545	0.986298	-0.0928168	0.926049	1	0.345589	Hpse	protein_coding
ENSRNOG00000002191	1.85412	3.55536	2.70474	-0.883387	2.54199	-0.347517	0.728203	1	0	LOC498368	protein_coding
ENSRNOG00000002192	46.125	69.0273	57.5762	-0.476506	0.636325	-0.74884	0.453954	0.866497	0.797246	Rell1	protein_coding
ENSRNOG00000002194	207.298	198.791	203.044	0.385604	0.476611	0.809055	0.418483	0.651282	1.24976	Coq2	protein_coding
ENSRNOG00000002196	4.74882	20.8108	12.7798	-1.85469	1.17774	-1.57479	0.115305	1	0	Ociad2	protein_coding
ENSRNOG00000002199	144.194	295.945	220.07	-0.712833	0.469683	-1.51769	0.129093	0.218397	2.21822	Tmem165	protein_coding
ENSRNOG00000002203	98.0421	100.242	99.1421	0.227228	0.534392	0.425208	0.670685	0.943815	1.00616	Lin54	protein_coding
ENSRNOG00000002205	1723.06	1768.5	1745.78	0.0360249	0.296642	0.121442	0.903341	0.918511	1.42134	Ociad1	protein_coding
ENSRNOG00000002207	334.347	269.318	301.832	0.337853	0.364741	0.926282	0.3543	0.508386	1.59566	Guf1	protein_coding
ENSRNOG00000002208	453.89	336.13	395.01	0.369035	0.324829	1.13609	0.255919	0.470947	1.30633	Shroom3	protein_coding
ENSRNOG00000002210	183.422	214.466	198.944	-0.1091	0.408738	-0.26692	0.789531	1	1.05992	Hsd17b11	protein_coding
ENSRNOG00000002212	4.22853	4.02421	4.12637	0.418674	1.92092	0.217955	0.827464	1	0.249757	Hsd17b13	protein_coding
ENSRNOG00000002214	102.571	68.1396	85.3551	0.561518	0.485471	1.15665	0.247417	0.426707	1.47409	Klhl8	protein_coding
ENSRNOG00000002215	125.223	205.938	165.58	-0.690906	0.459387	-1.50397	0.132588	0.306574	1.34063	Mylk	protein_coding
ENSRNOG00000002216	183.64	302.682	243.161	-0.598488	0.419879	-1.42538	0.154047	0.326342	1.4122	Srd5a3	protein_coding
ENSRNOG00000002217	3.99169	13.5769	8.78428	-1.42045	1.63964	-0.866317	0.386316	1	0	Plac8	protein_coding
ENSRNOG00000002218	265.998	111.394	188.696	1.20442	0.374786	3.21363	0.0013107	0.0122131	1.24976	Stbd1	protein_coding
ENSRNOG00000002224	108.313	190.208	149.26	-0.843917	0.562625	-1.49996	0.133624	0.322252	1.24976	Yipf7	protein_coding
ENSRNOG00000002225	71.6925	135.091	103.392	-0.967479	0.465013	-2.08054	0.0374759	0.126745	1.47409	Scarb2	protein_coding
ENSRNOG00000002227	29.9013	28.333	29.1172	0.0793835	0.880013	0.0902071	0.928123	1	0.825508	Kit	protein_coding
ENSRNOG00000002229	242.053	165.914	203.984	0.311926	0.452906	0.688722	0.490998	0.718382	1.2227	Adcy5	protein_coding
ENSRNOG00000002232	14.6059	7.20843	10.9072	0.510696	1.63156	0.313011	0.754272	1	0	Aff1	protein_coding
ENSRNOG00000002240	264.421	338.898	301.659	-0.163253	0.37826	-0.431591	0.666039	0.837576	1.24976	Slc49a4	protein_coding
ENSRNOG00000002241	55.7074	119.999	87.8534	-1.11291	0.474649	-2.34471	0.019042	0.10428	0.995873	Hspbap1	protein_coding
ENSRNOG00000002244	48.5877	35.0023	41.795	0.680693	0.736424	0.924323	0.355318	0.91193	0.567587	Pdgfra	protein_coding
ENSRNOG00000002246	20.3234	118.798	69.5609	-1.68531	0.925386	-1.8212	0.0685766	0.222905	1.14441	Slc30a9	protein_coding
ENSRNOG00000002247	107.792	186.277	147.035	-0.793995	0.46266	-1.71615	0.0861339	0.244127	1.24976	Nup54	protein_coding
ENSRNOG00000002248	83.3325	56.9484	70.1404	0.234672	0.798319	0.293958	0.76879	0.948195	1.14441	Fryl	protein_coding
ENSRNOG00000002251	363.893	427.885	395.889	-0.336055	0.338011	-0.994213	0.320119	0.541175	1.30633	Sec31a	protein_coding
ENSRNOG00000002253	11.9823	14.6447	13.3135	0.206697	1.2467	0.165795	0.868319	1	0.567587	Wdr5b	protein_coding
ENSRNOG00000002254	35.5544	100.678	68.1161	-1.07089	0.629361	-1.70155	0.0888403	0.287001	0.995873	Tmem33	protein_coding
ENSRNOG00000002255	2400.41	3617.24	3008.82	-0.67456	0.373436	-1.80636	0.070862	0.190745	1.49722	Fam162a	protein_coding
ENSRNOG00000002256	1891.61	2501.42	2196.51	-0.273237	0.37211	-0.734291	0.462772	0.632815	1.44936	Art3	protein_coding
ENSRNOG00000002262	310.822	254.894	282.858	0.127539	0.367477	0.347068	0.728541	0.771766	1.59566	Enoph1	protein_coding
ENSRNOG00000002267	96.5201	163.341	129.931	-0.888997	0.488037	-1.82158	0.0685195	0.179902	1.59566	Chic2	protein_coding
ENSRNOG00000002270	195.308	315.592	255.45	-0.644801	0.349164	-1.8467	0.0647909	0.205629	1.2227	Hnrnpdl	protein_coding
ENSRNOG00000002271	1569.31	1273.77	1421.54	0.29673	0.267749	1.10824	0.267757	0.497111	1.24976	Slain2	protein_coding
ENSRNOG00000002272	23.1373	60.5847	41.861	-1.36392	0.659539	-2.068	0.0386404	0.194055	0.797246	Lnx1	protein_coding
ENSRNOG00000002273	6.26503	18.7533	12.5091	-1.05249	1.57923	-0.666457	0.505119	1	0	Naaa	protein_coding
ENSRNOG00000002275	154.187	355.082	254.634	-1.40379	0.453378	-3.0963	0.00195954	0.0150615	1.4122	Fip1l1	protein_coding
ENSRNOG00000002278	123.33	85.6981	104.514	0.571507	0.457551	1.24906	0.211645	0.494598	0.995873	Tec	protein_coding
ENSRNOG00000002280	3.31854	75.3536	39.3361	-3.81318	1.06714	-3.57327	0.000352546	0.00627097	0.788353	Sh3bgrl	protein_coding
ENSRNOG00000002291	22.176	25.632	23.904	-0.164634	0.80567	-0.204344	0.838085	1	0.345589	Brwd3	protein_coding
ENSRNOG00000002292	443.495	910.254	676.874	-1.18155	0.345838	-3.41648	0.000634354	0.00692664	1.24976	Hnrnpd	protein_coding
ENSRNOG00000002301	572.857	561.11	566.984	0.00849612	0.290061	0.0292908	0.976633	0.963389	1.4122	Uso1	protein_coding
ENSRNOG00000002303	32.1176	22.0985	27.108	0.409484	0.771381	0.530846	0.595525	1	0.138885	Kcnj12	protein_coding
ENSRNOG00000002309	25.5956	29.9121	27.7538	0.0976839	0.801767	0.121836	0.903029	1	0.567587	Hlx	protein_coding
ENSRNOG00000002312	2.94649	15.7846	9.36554	-2.885	1.63197	-1.7678	0.0770943	0.620328	0.249757	Atp10d	protein_coding
ENSRNOG00000002318	11.523	7.61856	9.57076	0.791309	1.57265	0.503168	0.614846	1	0	Limch1	protein_coding
ENSRNOG00000002319	1222.98	519.774	871.375	1.23048	0.278498	4.41828	9.9491e-06	0.000182237	2	Tsn	protein_coding
ENSRNOG00000002320	86.5004	164.227	125.363	-1.2519	0.553681	-2.26106	0.0237557	0.0920977	1.45775	Commd8	protein_coding
ENSRNOG00000002321	1.26958	5.05304	3.16131	-2.27527	2.95172	-0.77083	0.440808	1	0	AABR07039541.1	processed_pseudogene
ENSRNOG00000002322	214.431	76.4531	145.442	1.30039	0.476113	2.73126	0.00630931	0.0371102	1.34063	RGD1310587	protein_coding
ENSRNOG00000002323	58.0139	92.9801	75.497	-0.0602818	0.786958	-0.076601	0.938941	0.919227	1.47409	RGD1566265	protein_coding
ENSRNOG00000002331	7.92697	9.83267	8.87982	0.466224	1.51164	0.308422	0.757761	1	0	Aldh3a1	protein_coding
ENSRNOG00000002339	47.5279	55.9714	51.7497	-0.141175	0.597761	-0.236173	0.813298	1	0.790913	Mark1	protein_coding
ENSRNOG00000002340	4.02122	27.4912	15.7562	-0.298436	1.66835	-0.178881	0.858031	1	0.342844	LOC100361079	protein_coding
ENSRNOG00000002341	12.5662	3.8875	8.22685	1.0371	1.7269	0.600554	0.548137	1	0	Trim25	protein_coding
ENSRNOG00000002342	562.602	396.094	479.348	0.273735	0.376352	0.727339	0.467019	0.677953	1.29448	Aldh3a2	protein_coding
ENSRNOG00000002343	555.303	575.707	565.505	-0.01718	0.291495	-0.0589376	0.953002	0.950187	1.4122	Uchl1	protein_coding
ENSRNOG00000002347	220.498	144.36	182.429	0.672763	0.384499	1.74971	0.0801679	0.258755	1.05992	Rgl1	protein_coding
ENSRNOG00000002352	331.796	343.421	337.608	-0.197671	0.365076	-0.541451	0.588197	0.685509	1.59566	Tsen15	protein_coding
ENSRNOG00000002353	281.256	264.116	272.686	-0.0844885	0.394753	-0.214029	0.830525	0.953941	1.2227	Rab3gap2	protein_coding
ENSRNOG00000002358	1479.05	650.721	1064.89	1.15286	0.264905	4.35199	1.34907e-05	0.000303906	1.44936	Scpep1	protein_coding
ENSRNOG00000002365	78.6684	81.7789	80.2237	0.519799	0.728313	0.713703	0.475411	0.785491	1.00616	Itm2a	protein_coding
ENSRNOG00000002368	166.292	416.782	291.537	-1.27211	0.43686	-2.91195	0.00359183	0.0257282	1.24976	Iars2	protein_coding
ENSRNOG00000002369	12.7685	21.968	17.3682	-0.807793	1.03367	-0.781478	0.434522	0.832465	0.825508	Rgs8	protein_coding
ENSRNOG00000002372	32.1152	56.4687	44.292	-0.609832	0.687857	-0.886568	0.375312	0.761793	0.839923	Sgcd	protein_coding
ENSRNOG00000002373	125.309	185.966	155.637	-0.511806	0.410054	-1.24814	0.211979	0.475974	1.05992	Akap1	protein_coding
ENSRNOG00000002376	31.5153	38.3742	34.9448	-0.837067	0.957126	-0.874563	0.381812	0.796068	0.788353	Clasp1	protein_coding
ENSRNOG00000002378	192.916	487.529	340.222	-1.46111	0.387888	-3.76683	0.00016533	0.00216671	1.4122	Bpnt1	protein_coding
ENSRNOG00000002381	23.847	18.9692	21.4081	0.353732	1.01546	0.348348	0.727579	1	0.825508	Bmp3	protein_coding
ENSRNOG00000002385	7.23213	12.0955	9.66381	-0.222438	1.29338	-0.171982	0.863452	1	0	Prg4	protein_coding
ENSRNOG00000002387	84.0281	210.385	147.207	-0.762466	0.624335	-1.22125	0.221993	0.441348	1.24976	Tceal1	protein_coding
ENSRNOG00000002388	250.216	167.315	208.765	0.541146	0.364073	1.48637	0.137182	0.332937	1.2227	Trim41	protein_coding
ENSRNOG00000002389	1664.63	1968.34	1816.48	-0.2853	0.261967	-1.08907	0.276124	0.452209	1.49722	Morf4l2	protein_coding
ENSRNOG00000002393	1305.1	1153.28	1229.19	0.180284	0.282694	0.637733	0.523647	0.734304	1.24976	Eprs	protein_coding
ENSRNOG00000002394	358.779	550.934	454.856	-0.555778	0.320567	-1.73373	0.0829658	0.269304	1.02739	Tpr	protein_coding
ENSRNOG00000002403	94.1855	63.9551	79.0703	-0.0898848	0.617068	-0.145664	0.884186	0.88986	1.47409	Fam129a	protein_coding
ENSRNOG00000002407	8.0188	16.8027	12.4107	-1.19347	1.08058	-1.10447	0.269389	1	0	Pdxdc1	protein_coding
ENSRNOG00000002413	665.4	756.345	710.872	-0.147039	0.360228	-0.408184	0.683139	0.830252	1.30633	Gpc4	protein_coding
ENSRNOG00000002418	1110.14	1180.95	1145.54	0.328289	0.428479	0.766173	0.443573	0.508091	2	Tgfb2	protein_coding
ENSRNOG00000002419	13.41	17.8679	15.6389	-0.42901	1.25704	-0.341285	0.732889	1	0.825508	Plp1	protein_coding
ENSRNOG00000002420	132.627	206.813	169.72	-0.734166	0.452209	-1.62351	0.10448	0.274765	1.24976	Zc3h7a	protein_coding
ENSRNOG00000002423	5.11359	30.494	17.8038	-2.36554	1.23992	-1.90782	0.0564147	0.723262	0.138885	AABR07029651.1	protein_coding
ENSRNOG00000002425	28.2936	27.6682	27.9809	0.11188	0.750554	0.149063	0.881504	1	0.825508	Pctp	protein_coding
ENSRNOG00000002433	5.51057	53.9718	29.7412	-3.22912	0.832118	-3.8806	0.000104201	0.0046358	0.342844	G3bp2	protein_coding
ENSRNOG00000002434	17.0954	29.6408	23.3681	-0.469916	1.03875	-0.452386	0.650991	1	0.345589	Tmem100	protein_coding
ENSRNOG00000002436	1425.8	1111.95	1268.87	0.640702	0.342851	1.86875	0.0616579	0.178779	1.44936	Mmd	protein_coding
ENSRNOG00000002440	183.588	178.819	181.203	-0.0241742	0.398489	-0.0606648	0.951626	0.886695	1.59566	Ralb	protein_coding
ENSRNOG00000002443	21.3913	5.37861	13.3849	2.0288	1.3875	1.4622	0.143686	0.734304	0.342844	Mfap3	protein_coding
ENSRNOG00000002449	350.262	461.124	405.693	-0.310475	0.310986	-0.998357	0.318106	0.621321	1.02739	Maged2	protein_coding
ENSRNOG00000002450	202.672	193.349	198.01	0.195514	0.404967	0.482791	0.629244	0.782011	1.34063	Rrp15	protein_coding
ENSRNOG00000002452	827.127	477.527	652.327	0.605136	0.338506	1.78766	0.0738301	0.21568	1.29448	Txndc11	protein_coding
ENSRNOG00000002454	89.308	308.793	199.05	-1.5886	0.475989	-3.33747	0.000845439	0.00863779	1.24976	Rnf2	protein_coding
ENSRNOG00000002459	5.19758	49.013	27.1053	-2.4192	1.22836	-1.96945	0.0489011	0.384659	0.345589	Fbxo40	protein_coding
ENSRNOG00000002460	13.6462	13.8503	13.7483	-0.0560803	1.31821	-0.0425427	0.966066	1	0.567587	Serpinb2	protein_coding
ENSRNOG00000002461	350.747	550.159	450.453	0.0229946	0.608981	0.0377591	0.96988	0.959443	1.4122	Nid1	protein_coding
ENSRNOG00000002470	4.41091	7.52742	5.96917	-0.766358	1.85822	-0.412414	0.680036	1	0	Ifi47	protein_coding
ENSRNOG00000002471	23.2035	29.1326	26.168	-0.456202	0.921158	-0.495249	0.620425	1	0.825508	Polq	protein_coding
ENSRNOG00000002473	2.61587	7.9507	5.28328	-1.32696	1.9447	-0.682346	0.49502	1	0.249757	Odr4	protein_coding
ENSRNOG00000002474	10.3868	15.5824	12.9846	-0.560278	1.35047	-0.414878	0.678231	1	0.567587	Tom1l1	protein_coding
ENSRNOG00000002475	948.969	447.361	698.165	0.925264	0.422922	2.18779	0.0286849	0.114778	1.29448	AABR07058831.1	processed_pseudogene
ENSRNOG00000002478	16.758	27.2514	22.0047	-0.830056	1.10196	-0.753253	0.451298	1	0.342844	Insig2	protein_coding
ENSRNOG00000002480	2.43348	6.27074	4.35211	-0.815249	1.91239	-0.426298	0.669891	1	0	Gpr137b	protein_coding
ENSRNOG00000002487	15.5363	5.4829	10.5096	2.6946	1.53498	1.75546	0.0791807	1	0	Mbnl3	protein_coding
ENSRNOG00000002488	56.8864	11.8316	34.359	1.02503	1.3675	0.749565	0.453517	0.843219	0.839923	Galnt10	protein_coding
ENSRNOG00000002504	2.5568	3.60093	3.07886	-0.539682	2.40094	-0.224779	0.822151	1	0.249757	Spata17	protein_coding
ENSRNOG00000002506	39.2512	38.5336	38.8924	0.200299	0.883725	0.226653	0.820694	1	0.839923	Cdkl2	protein_coding
ENSRNOG00000002509	301.989	385.432	343.71	-0.211651	0.355096	-0.596038	0.55115	0.545843	2.21822	Gnl3l	protein_coding
ENSRNOG00000002511	119.197	20.7071	69.9522	1.60701	1.09415	1.46872	0.141908	0.441872	0.797246	Flt4	protein_coding
ENSRNOG00000002512	1.26958	11.5421	6.40583	-4.40785	2.10471	-2.09427	0.0362356	1	0	Gpatch2	protein_coding
ENSRNOG00000002514	79.5306	96.3324	87.9315	-0.232559	0.517096	-0.449739	0.652898	0.935951	0.995873	Ccdc93	protein_coding
ENSRNOG00000002516	92.0103	96.608	94.3092	0.406093	0.658661	0.616544	0.537536	0.838565	1.00616	Mtm1	protein_coding
ENSRNOG00000002520	6300.91	2684.59	4492.75	1.19239	0.258244	4.61728	3.88811e-06	0.000115055	1.44936	Litaf	protein_coding
ENSRNOG00000002525	32.319	39.9951	36.157	-0.415077	0.836604	-0.496145	0.619792	1	0.788353	Ptgs2	protein_coding
ENSRNOG00000002529	141.099	141.66	141.379	-0.241141	0.47204	-0.510847	0.609458	0.769777	1.34063	Rap2c	protein_coding
ENSRNOG00000002536	30.6935	75.5167	53.1051	-1.61202	0.896864	-1.79739	0.0722734	0.289909	0.797246	C1galt1c1	protein_coding
ENSRNOG00000002541	40.0265	75.5917	57.8091	-0.823565	0.594221	-1.38596	0.16576	0.472415	0.839923	Pds5a	protein_coding
ENSRNOG00000002542	61.8945	116.301	89.0976	-0.899181	0.502701	-1.7887	0.0736634	0.19823	1.47409	Heatr6	protein_coding
ENSRNOG00000002544	206.992	156.071	181.532	0.588176	0.634311	0.927267	0.353788	0.650504	1.05992	Kifap3	protein_coding
ENSRNOG00000002545	329.252	399.072	364.162	-0.355415	0.333028	-1.06722	0.285872	0.364361	2.21822	RGD1309748	protein_coding
ENSRNOG00000002546	795.282	760.108	777.695	-0.15078	0.342789	-0.439861	0.660038	0.781022	1.4122	Rchy1	protein_coding
ENSRNOG00000002553	874.079	742.786	808.432	0.0796324	0.310672	0.256323	0.797701	0.86099	1.42134	Smim14	protein_coding
ENSRNOG00000002563	340.862	663.599	502.23	-1.13784	0.420536	-2.7057	0.00681601	0.0400153	1.30633	Mcts1	protein_coding
ENSRNOG00000002565	9.89656	38.191	24.0438	-1.73884	1.09669	-1.58553	0.112846	0.474178	0.567587	Taf1	processed_transcript
ENSRNOG00000002569	562.136	1449.11	1005.62	-1.59078	0.421553	-3.7736	0.000160907	0.00211985	1.42134	Mrps14	protein_coding
ENSRNOG00000002571	3.76731	6.45302	5.11016	-0.691444	1.96238	-0.35235	0.724576	1	0	Tekt5	protein_coding
ENSRNOG00000002572	633.059	872.812	752.936	-1.15079	0.482668	-2.38422	0.0171153	0.0780973	1.30633	Cacybp	protein_coding
ENSRNOG00000002574	4814.54	1385.18	3099.86	1.95056	0.334655	5.82857	5.59048e-09	4.71324e-07	2	Nubp1	protein_coding
ENSRNOG00000002575	721.545	492.186	606.865	0.699972	0.441629	1.58498	0.112971	0.282541	1.29448	Sap30l	protein_coding
ENSRNOG00000002579	2559.47	1891.88	2225.68	0.474404	0.254577	1.8635	0.0623918	0.198163	1.24976	Parm1	protein_coding
ENSRNOG00000002580	85.1417	222.59	153.866	-1.38113	0.394892	-3.4975	0.000469649	0.00452393	1.59566	Trmt1l	protein_coding
ENSRNOG00000002582	3.90113	3.60093	3.75103	-0.363565	2.15383	-0.168799	0.865955	1	0	Hand1	protein_coding
ENSRNOG00000002585	80.5708	113.615	97.0927	-0.618636	0.506015	-1.22257	0.221494	0.58342	0.797246	Cul4b	protein_coding
ENSRNOG00000002593	199.134	174.82	186.977	0.123479	0.475874	0.259479	0.795266	0.848207	1.45775	Esrrg	protein_coding
ENSRNOG00000002607	627.819	205.367	416.593	1.53782	0.362587	4.24125	2.22276e-05	0.000452663	1.4122	Sox9	protein_coding
ENSRNOG00000002609	5.00735	21.4623	13.2348	-1.82222	1.3585	-1.34135	0.179808	0.828486	0.345589	Ero1b	protein_coding
ENSRNOG00000002610	4771.41	3676.81	4224.11	0.383932	0.242777	1.58142	0.113783	0.267911	1.42134	Carhsp1	protein_coding
ENSRNOG00000002612	95.8346	73.0038	84.4192	0.23551	0.541486	0.434932	0.663612	0.943763	0.995873	Ddx52	protein_coding
ENSRNOG00000002615	1535.54	858.055	1196.8	0.697268	0.319558	2.18197	0.0291116	0.107401	1.44936	Pmm2	protein_coding
ENSRNOG00000002618	348.415	459.62	404.018	-0.0918086	0.407305	-0.225405	0.821664	0.918224	1.29448	Ivns1abp	protein_coding
ENSRNOG00000002625	146.515	137.952	142.234	-0.106393	0.466318	-0.228156	0.819525	0.935951	1.24976	Ptpn4	protein_coding
ENSRNOG00000002627	458.785	379.936	419.36	0.425803	0.361243	1.17872	0.238511	0.428023	1.4122	Kctd3	protein_coding
ENSRNOG00000002630	461.386	255.534	358.46	0.712673	0.369006	1.93133	0.053442	0.164894	1.4122	Cnot8	protein_coding
ENSRNOG00000002632	25727.6	16095	20911.3	0.687229	0.298858	2.29952	0.0214756	0.0675035	2	Naca	protein_coding
ENSRNOG00000002635	607.738	301.238	454.488	0.970063	0.329135	2.94731	0.00320547	0.0230213	1.29448	Dexi	protein_coding
ENSRNOG00000002642	1599.38	1255.64	1427.51	0.185456	0.31068	0.596936	0.55055	0.756696	1.24976	Ptges3	protein_coding
ENSRNOG00000002643	157.102	324.835	240.968	-1.28444	0.409381	-3.13752	0.00170385	0.00951184	2.21822	Ugdh	protein_coding
ENSRNOG00000002644	14.8863	55.2645	35.0754	-1.75332	0.908606	-1.92968	0.0536461	0.232453	0.839923	Utp18	protein_coding
ENSRNOG00000002645	276.903	172.84	224.871	0.759636	0.395501	1.92069	0.0547704	0.181936	1.24976	Gemin5	protein_coding
ENSRNOG00000002652	737.34	307.811	522.575	2.5276	1.5275	1.65473	0.0979784	0.264384	1.24976	Rap1gap2	protein_coding
ENSRNOG00000002653	115.378	48.6867	82.0322	1.22406	0.484937	2.52417	0.0115972	0.0539497	1.47409	Kcnk2	protein_coding
ENSRNOG00000002660	7.87713	14.0326	10.9549	-0.753966	1.4469	-0.521091	0.602304	1	0	Magee1	protein_coding
ENSRNOG00000002662	870.138	865.152	867.645	-0.197665	0.411325	-0.480557	0.630831	0.73639	1.49722	Pbdc1	protein_coding
ENSRNOG00000002664	4687.87	2977.32	3832.6	0.543378	0.264269	2.05616	0.0397673	0.134339	1.42134	Emp2	protein_coding
ENSRNOG00000002667	2291.27	1380.45	1835.86	0.616002	0.275245	2.23801	0.0252201	0.107624	1.24976	Lamc2	protein_coding
ENSRNOG00000002669	1391.82	877.402	1134.61	0.644554	0.319062	2.02015	0.0433674	0.155887	1.24976	Cluh	protein_coding
ENSRNOG00000002671	8397.95	9917.38	9157.66	-0.11566	0.290789	-0.397743	0.690819	0.788673	1.44936	Nme2	protein_coding
ENSRNOG00000002680	1318.95	692.223	1005.59	0.254387	0.411965	0.617496	0.536907	0.694401	1.42134	Lamc1	protein_coding
ENSRNOG00000002682	22.5836	60.1386	41.3611	-1.34215	0.650435	-2.06347	0.039068	0.243953	0.567587	Zfp692	protein_coding
ENSRNOG00000002693	523.313	1120.09	821.7	-0.905077	0.394358	-2.29506	0.0217295	0.0966212	1.24976	Nme1	protein_coding
ENSRNOG00000002695	304.704	295.407	300.055	-0.0703658	0.357192	-0.196997	0.84383	0.962281	1.2227	Tfb2m	protein_coding
ENSRNOG00000002697	290.018	201.743	245.88	0.403485	0.378178	1.06692	0.286009	0.364361	2.21822	Mtmr1	protein_coding
ENSRNOG00000002705	44.3449	177.159	110.752	-1.94925	0.588393	-3.31283	0.000923556	0.0132152	0.797246	Vps4b	protein_coding
ENSRNOG00000002708	54.8394	88.1286	71.484	-0.541902	0.663666	-0.816528	0.414198	0.587505	1.47409	Phf8	protein_coding
ENSRNOG00000002710	17.4417	41.7678	29.6047	-1.0995	0.7834	-1.40349	0.16047	1	0.138885	Cnst	protein_coding
ENSRNOG00000002711	62.974	104.088	83.5312	-0.750891	0.492801	-1.52372	0.127579	0.280788	1.47409	Nuf2	protein_coding
ENSRNOG00000002713	460.417	268.052	364.234	0.819623	0.330147	2.4826	0.0130426	0.0554334	1.59566	Zfp672	protein_coding
ENSRNOG00000002714	325.499	280.97	303.235	0.252625	0.360735	0.700307	0.483735	0.503319	2.21822	Mettl22	protein_coding
ENSRNOG00000002721	232.312	993.041	612.676	-2.06174	0.545493	-3.77959	0.000157089	0.00229894	1.24976	Ndufb4	protein_coding
ENSRNOG00000002722	369.299	290.871	330.085	0.684812	0.500501	1.36825	0.171233	0.349285	1.4122	Sec14l1	protein_coding
ENSRNOG00000002724	336.358	448.233	392.296	-0.443185	0.318418	-1.39184	0.163972	0.339743	1.4122	Prpsap2	protein_coding
ENSRNOG00000002728	5.43848	3.17765	4.30806	0.335231	2.19134	0.15298	0.878414	1	0	Btc	protein_coding
ENSRNOG00000002730	9.7293	12.2171	10.9732	-0.162331	1.13017	-0.143634	0.88579	1	0.249757	Rgs5	protein_coding
ENSRNOG00000002735	95.1892	154.103	124.646	-0.944721	0.522756	-1.80719	0.0707319	0.23889	1.05992	Dhx9	protein_coding
ENSRNOG00000002736	97.1543	142.69	119.922	-0.53822	0.439091	-1.22576	0.220289	0.421987	1.34063	Rabgap1l	protein_coding
ENSRNOG00000002746	9614.58	1815.82	5715.2	1.96588	0.383731	5.12306	3.00622e-07	1.67269e-05	1.24976	Fstl1	protein_coding
ENSRNOG00000002748	277.423	222.007	249.715	0.548618	0.437189	1.25487	0.209524	0.426684	1.24976	Ccdc43	protein_coding
ENSRNOG00000002749	276.525	369.024	322.775	-0.629678	0.387653	-1.62434	0.104304	0.274578	1.24976	Spag9	protein_coding
ENSRNOG00000002750	53.2374	45.0229	49.1301	0.22711	0.644704	0.35227	0.724636	1	0.788353	Rc3h1	processed_transcript
ENSRNOG00000002751	8.90387	6.08864	7.49625	0.649376	1.4033	0.46275	0.643544	1	0	Zdhhc15	protein_coding
ENSRNOG00000002753	14.0187	6.85878	10.4388	0.945039	1.15752	0.816433	0.414252	1	0	Adam11	protein_coding
ENSRNOG00000002754	54.2922	69.729	62.0106	-0.824824	0.809613	-1.01879	0.308304	0.683846	0.839923	Areg	protein_coding
ENSRNOG00000002755	680.656	870.844	775.75	-0.268174	0.305865	-0.876771	0.380611	0.687053	1.02739	Pafah1b1	protein_coding
ENSRNOG00000002757	78.0718	95.1947	86.6333	-0.185165	0.519958	-0.356115	0.721754	0.992755	0.995873	Tada2a	protein_coding
ENSRNOG00000002759	636.608	372.106	504.357	0.778693	0.323343	2.40825	0.0160291	0.0768984	1.24976	Lias	protein_coding
ENSRNOG00000002763	221.049	167.78	194.415	0.562585	0.424634	1.32487	0.185215	0.437002	1.05992	Ulk2	protein_coding
ENSRNOG00000002764	24.9594	37.1432	31.0513	-0.591867	0.718937	-0.823254	0.410364	0.827035	0.790913	Mettl16	protein_coding
ENSRNOG00000002767	103.724	54.4667	79.0955	1.03594	0.546259	1.89642	0.0579049	0.216964	1.00616	Dlg3	protein_coding
ENSRNOG00000002771	1.5235	4.82658	3.17504	-3.02788	2.58096	-1.17316	0.24073	1	0	Ereg	protein_coding
ENSRNOG00000002773	148.274	81.2388	114.756	0.996059	0.550144	1.81054	0.0702116	0.226508	1.14441	Rgs4	protein_coding
ENSRNOG00000002775	48.0878	56.6969	52.3924	0.310419	0.860433	0.36077	0.718271	1	0.788353	Npl	protein_coding
ENSRNOG00000002778	45.5837	126.164	85.8738	-1.54695	0.52757	-2.93221	0.00336554	0.028873	1.00616	Aatf	protein_coding
ENSRNOG00000002781	7.9362	24.817	16.3766	-2.02821	1.24104	-1.63429	0.102198	0.60469	0.345589	Kdsr	protein_coding
ENSRNOG00000002783	4.92141	3.50979	4.2156	0.734942	1.95638	0.375663	0.707167	1	0	Serpinc1	protein_coding
ENSRNOG00000002789	23.6418	7.39329	15.5175	2.09073	1.06296	1.96689	0.049196	0.67151	0.138885	AABR07039648.1	protein_coding
ENSRNOG00000002790	19.3017	51.199	35.2504	-1.31616	0.707233	-1.86099	0.0627452	0.266368	0.790913	Abcb7	protein_coding
ENSRNOG00000002791	5.86344	13.6586	9.76104	-2.86277	1.71527	-1.66898	0.0951204	1	0	Bcl2	protein_coding
ENSRNOG00000002794	11.473	12.9154	12.1942	-2.1239	1.58482	-1.34015	0.180197	1	0	Selp	protein_coding
ENSRNOG00000002795	85.4174	167.387	126.402	-1.23948	0.475446	-2.60699	0.00913429	0.0512795	1.24976	Cog1	protein_coding
ENSRNOG00000002802	8.30826	26.9048	17.6065	-2.25317	1.27978	-1.76059	0.078307	0.518236	0.342844	Cxcl1	protein_coding
ENSRNOG00000002807	19.3377	32.5726	25.9551	-0.871231	1.10969	-0.785113	0.432387	1	0.342844	Sept9	protein_coding
ENSRNOG00000002810	104.117	141.126	122.622	-0.673145	0.485971	-1.38515	0.166005	0.369925	1.24976	Gfpt2	protein_coding
ENSRNOG00000002813	64.1683	73.1216	68.645	-0.292995	0.607305	-0.48245	0.629486	0.911566	1.00616	Dars2	protein_coding
ENSRNOG00000002818	30.4985	89.2951	59.8968	-0.949005	0.910203	-1.04263	0.297119	0.692814	0.790913	Eftud2	protein_coding
ENSRNOG00000002821	50.0364	61.7177	55.8771	0.115347	0.759027	0.151967	0.879213	1	0.788353	Phlpp1	protein_coding
ENSRNOG00000002823	251.82	351.376	301.598	-0.341252	0.363891	-0.937787	0.348354	0.410373	2.21822	Mapk9	protein_coding
ENSRNOG00000002826	76.2545	76.7646	76.5095	0.000314588	0.510808	0.000615862	0.999509	0.952864	1.47409	Hsd17b7	protein_coding
ENSRNOG00000002827	111.038	72.6922	91.8652	0.510911	0.492366	1.03766	0.299426	0.610308	0.995873	Rbfox1	protein_coding
ENSRNOG00000002828	107.282	418.273	262.778	-0.7408	0.898145	-0.824811	0.409479	0.651282	1.2227	Tob1	protein_coding
ENSRNOG00000002831	6.71969	2.76095	4.74032	1.05857	1.97577	0.535775	0.592114	1	0	Wfikkn2	protein_coding
ENSRNOG00000002832	13.6801	36.3153	24.9977	-1.04123	1.11124	-0.936994	0.348762	0.737516	0.825508	Slc16a2	protein_coding
ENSRNOG00000002833	177.426	97.4669	137.446	0.923468	0.548592	1.68334	0.0923088	0.28203	1.05992	Gsk3b	protein_coding
ENSRNOG00000002835	203.683	345.333	274.508	-0.79945	0.459558	-1.73961	0.0819284	0.236011	1.24976	Luc7l3	protein_coding
ENSRNOG00000002838	230.791	238.268	234.53	-0.0342896	0.388693	-0.0882175	0.929704	1	1.2227	Pdzd11	protein_coding
ENSRNOG00000002839	64.3173	72.7543	68.5358	0.073168	0.696681	0.105024	0.916357	1	1.00616	Slc19a2	protein_coding
ENSRNOG00000002840	23744	35165.7	29454.9	-0.546664	0.31535	-1.73352	0.0830038	0.211684	1.49722	Atp5f1b	protein_coding
ENSRNOG00000002841	165.221	129.328	147.275	0.246535	0.458465	0.53774	0.590757	0.686935	1.59566	Cdc42bpa	protein_coding
ENSRNOG00000002848	194.91	140.616	167.763	0.440009	0.389354	1.1301	0.258434	0.441004	1.45775	Maoa	protein_coding
ENSRNOG00000002851	1900.57	1194.5	1547.54	0.674179	0.264885	2.54517	0.0109224	0.0414696	2	Fam104a	protein_coding
ENSRNOG00000002852	33.9072	60.9215	47.4143	-0.768723	0.630057	-1.22008	0.222433	0.709277	0.567587	Myo19	protein_coding
ENSRNOG00000002855	329.217	212.456	270.836	0.609082	0.333929	1.82398	0.0681545	0.1432	2.21822	Rfc1	protein_coding
ENSRNOG00000002860	57.803	56.8555	57.3292	0.203231	0.699839	0.290397	0.771512	1	0.788353	Ccdc181	protein_coding
ENSRNOG00000002864	524.282	413.316	468.799	0.40792	0.448972	0.908564	0.36358	0.587505	1.29448	Nacc1	protein_coding
ENSRNOG00000002871	42.6725	56.5888	49.6307	-0.251364	0.607229	-0.413952	0.678909	1	0.797246	Rbm25l1	protein_coding
ENSRNOG00000002874	3.63476	8.6084	6.12158	-1.29828	1.903	-0.682227	0.495096	1	0.249757	AABR07065078.1	protein_coding
ENSRNOG00000002875	73.7156	73.1617	73.4386	0.0409359	0.523503	0.0781961	0.937672	1	0.995873	Klhl20	protein_coding
ENSRNOG00000002876	10.474	23.8006	17.1373	-0.754816	1.02208	-0.738513	0.460203	1	0.567587	Eef2kmt	protein_coding
ENSRNOG00000002879	1884.63	1379.2	1631.92	0.668587	0.345211	1.93675	0.0527759	0.16284	1.42134	Psen2	protein_coding
ENSRNOG00000002881	68.801	39.1225	53.9617	0.18998	1.1395	0.166722	0.867589	1	0.788353	Ddr2	protein_coding
ENSRNOG00000002882	5.9501	22.2426	14.0963	-1.76327	1.18117	-1.49281	0.135486	0.532481	0.567587	Zcchc2	protein_coding
ENSRNOG00000002883	15.1931	7.94413	11.5686	-0.169066	1.7228	-0.0981345	0.921826	1	0.249757	Alg1	protein_coding
ENSRNOG00000002884	82.3191	119.032	100.675	-0.396202	0.537708	-0.736836	0.461222	0.773074	1.00616	Blzf1	protein_coding
ENSRNOG00000002886	2608.62	1596.6	2102.61	0.667711	0.269336	2.4791	0.0131715	0.0607359	1.42134	Myh10	protein_coding
ENSRNOG00000002894	131.993	60.5026	96.2476	1.13137	0.478966	2.36211	0.0181713	0.100536	0.995873	Mnt	protein_coding
ENSRNOG00000002895	33.0152	42.7078	37.8615	-0.176295	0.736473	-0.239377	0.810813	1	0.788353	Nagpa	protein_coding
ENSRNOG00000002896	4531.85	5825.15	5178.5	-0.357912	0.261507	-1.36865	0.171108	0.347439	1.42134	Prdx6	protein_coding
ENSRNOG00000002898	78.2085	103.578	90.8934	-0.448842	0.489263	-0.917386	0.358941	0.765446	0.797246	Nme7	protein_coding
ENSRNOG00000002899	23.886	44.3574	34.1217	-0.0769093	1.10917	-0.0693396	0.944719	1	0.788353	Akap10	protein_coding
ENSRNOG00000002903	236.57	156.733	196.652	0.532796	0.364665	1.46106	0.144	0.306428	1.45775	Specc1	protein_coding
ENSRNOG00000002907	923.633	489.422	706.527	0.680418	0.361912	1.88006	0.0600994	0.188668	1.29448	Plekha6	processed_transcript
ENSRNOG00000002908	1959.13	1009.55	1484.34	0.998892	0.264722	3.77336	0.000161066	0.00211985	1.42134	Slc35a4	protein_coding
ENSRNOG00000002911	4.29082	4.4021	4.34646	-0.958432	2.02819	-0.472556	0.63653	1	0	Alb	protein_coding
ENSRNOG00000002912	73.988	125.62	99.8039	-0.809455	0.487367	-1.66087	0.0967386	0.30083	1.00616	Parn	protein_coding
ENSRNOG00000002914	582.164	488.508	535.336	-0.0147217	0.32708	-0.0450096	0.9641	1	1.30633	Trmt1	protein_coding
ENSRNOG00000002915	120.262	95.4432	107.852	0.385493	0.463981	0.830837	0.406066	0.672133	1.14441	Trim11	protein_coding
ENSRNOG00000002922	5.38263	1.91439	3.64851	2.33839	2.17305	1.07609	0.281887	1	0	Adora2b	protein_coding
ENSRNOG00000002926	184.784	253.981	219.383	-0.710226	0.439409	-1.61632	0.106025	0.277209	1.24976	Uap1	protein_coding
ENSRNOG00000002928	3325.15	2281.53	2803.34	0.808071	0.388594	2.07947	0.037574	0.127998	1.44936	Guk1	protein_coding
ENSRNOG00000002930	23.1989	12.7693	17.9841	1.39081	1.16023	1.19873	0.230632	0.585593	0.825508	Ppl	protein_coding
ENSRNOG00000002932	12.8582	23.8077	18.333	-0.760581	0.934859	-0.813579	0.415886	1	0.342844	Wdr19	protein_coding
ENSRNOG00000002934	975.121	2500.18	1737.65	-1.31341	0.370655	-3.5435	0.000394859	0.00427189	1.44936	Atp1b1	protein_coding
ENSRNOG00000002935	390.72	335.904	363.312	0.203534	0.330721	0.615424	0.538275	0.537988	2.21822	Ankrd40	protein_coding
ENSRNOG00000002940	798.318	753.862	776.09	0.149175	0.331217	0.450384	0.652434	0.829775	1.24976	Ankrd17	protein_coding
ENSRNOG00000002941	10.0225	6.62316	8.32285	0.580291	1.28534	0.451469	0.651651	1	0	Uhmk1	protein_coding
ENSRNOG00000002943	1753.53	1460.61	1607.07	0.367626	0.289865	1.26826	0.204704	0.388425	1.42134	Mrpl55	protein_coding
ENSRNOG00000002944	134.578	160.879	147.728	-0.166435	0.419863	-0.396402	0.691808	0.823952	1.34063	RGD1304587	protein_coding
ENSRNOG00000002946	7.57004	11.4671	9.51855	-0.40772	1.63979	-0.248642	0.803638	1	0	Socs3	protein_coding
ENSRNOG00000002947	133.201	60.4643	96.8325	1.15941	0.495434	2.34018	0.0192743	0.0779772	1.47409	Dpt	protein_coding
ENSRNOG00000002948	39.2794	90.9154	65.0974	-1.16407	0.714993	-1.62809	0.103506	0.365776	0.797246	Abcc3	protein_coding
ENSRNOG00000002949	825.239	379.952	602.596	1.33573	0.370969	3.60066	0.000317408	0.00391463	1.29448	Pgs1	protein_coding
ENSRNOG00000002950	45.0702	51.328	48.1991	-0.218518	0.786904	-0.277694	0.781247	1	0.788353	Lyl1	protein_coding
ENSRNOG00000002956	49.024	70.6717	59.8478	-0.24008	0.637296	-0.376716	0.706384	1	0.790913	Stim2	protein_coding
ENSRNOG00000002959	32.8192	22.2965	27.5578	0.849898	0.982743	0.864822	0.387137	1	0.342844	Shroom4	protein_coding
ENSRNOG00000002969	5.37802	11.0571	8.21757	-1.14824	1.50721	-0.761832	0.44616	1	0	Itpkb	protein_coding
ENSRNOG00000002970	131.643	152.11	141.877	-0.239038	0.440682	-0.542429	0.587523	0.754665	1.34063	Zswim7	protein_coding
ENSRNOG00000002975	13.3614	75.4635	44.4125	-1.53833	1.15703	-1.32955	0.183667	0.523884	0.790913	AABR07037243.1	protein_coding
ENSRNOG00000002977	238.184	239.927	239.055	-0.0217777	0.380477	-0.057238	0.954356	1	1.24976	Ttc19	protein_coding
ENSRNOG00000002979	4.04152	9.84201	6.94177	-1.11093	1.46216	-0.759783	0.447384	1	0	Tbx19	protein_coding
ENSRNOG00000002980	238.166	156.645	197.405	0.620443	0.362986	1.70928	0.0873997	0.246417	1.24976	Tsr1	protein_coding
ENSRNOG00000002983	147.013	62.8492	104.931	0.632236	0.785346	0.805042	0.420796	0.684199	1.14441	Nf1x	protein_coding
ENSRNOG00000002989	4010.01	2440.07	3225.04	0.728535	0.264626	2.75308	0.00590379	0.0338132	1.42134	Nmt1	protein_coding
ENSRNOG00000002991	5.15559	8.75826	6.95692	-0.0132965	1.68047	-0.00791239	0.993687	1	0	Srr	protein_coding
ENSRNOG00000002997	219.466	240.313	229.89	-0.107014	0.346975	-0.30842	0.757762	0.658965	2.21822	Slc9a3r2	protein_coding
ENSRNOG00000002999	258.108	244.237	251.172	0.168957	0.35185	0.480197	0.631087	0.813269	1.24976	Timmdc1	protein_coding
ENSRNOG00000003003	16.9057	33.5775	25.2416	-1.67276	1.10903	-1.5083	0.131477	0.414117	0.825508	Tbc1d19	protein_coding
ENSRNOG00000003011	377.709	1498.49	938.097	-1.66257	0.371803	-4.47164	7.76215e-06	0.000194282	1.42134	Gadd45gip1	protein_coding
ENSRNOG00000003013	6.95007	7.42971	7.18989	-0.0369459	1.74566	-0.0211644	0.983115	1	0.249757	Rpgr	protein_coding
ENSRNOG00000003014	515.548	333.689	424.618	0.58717	0.307044	1.91233	0.0558334	0.169803	1.4122	Poglut1	protein_coding
ENSRNOG00000003018	133.876	149.095	141.485	-0.0247851	0.450095	-0.0550663	0.956086	1	1.24976	Olfml2b	protein_coding
ENSRNOG00000003019	322.104	149.793	235.948	1.38286	0.620558	2.22842	0.0258528	0.100822	1.4122	Ubn1	protein_coding
ENSRNOG00000003026	764.191	573.963	669.077	0.322793	0.313734	1.02887	0.303539	0.498286	1.4122	Rad23a	protein_coding
ENSRNOG00000003028	5.28619	53.5741	29.4301	-2.81553	1.02565	-2.74511	0.00604903	0.181425	0.138885	Dnah17	protein_coding
ENSRNOG00000003029	1633.99	2511.17	2072.58	-0.553693	0.322853	-1.715	0.0863457	0.244446	1.24976	Calr	protein_coding
ENSRNOG00000003031	30.6679	44.7705	37.7192	-0.460076	0.680046	-0.676537	0.498699	0.915564	0.790913	Atp2b4	protein_coding
ENSRNOG00000003033	560.143	555.711	557.927	0.0461921	0.322037	0.143438	0.885945	0.977677	1.24976	Plcd3	protein_coding
ENSRNOG00000003038	162.034	153.563	157.798	0.00501477	0.465412	0.0107749	0.991403	1	1.24976	Sft2d2	protein_coding
ENSRNOG00000003041	84.3848	91.4548	87.9198	-0.165668	0.497915	-0.332723	0.739343	1	1.00616	Smg6	protein_coding
ENSRNOG00000003042	212.593	119.532	166.063	0.799725	0.40441	1.97751	0.0479839	0.159336	1.34063	Eef1aknmt	processed_transcript
ENSRNOG00000003048	96.1824	227.201	161.692	-1.30245	0.438609	-2.9695	0.00298285	0.0188296	1.59566	Tiprl	protein_coding
ENSRNOG00000003049	4.97587	143.094	74.0349	-5.07796	0.906287	-5.60303	2.10636e-08	2.47949e-06	0.995873	Hsd17b10	protein_coding
ENSRNOG00000003050	592.175	422.803	507.489	0.539392	0.301473	1.78919	0.0735849	0.2501	1.02739	Tbc1d9b	protein_coding
ENSRNOG00000003052	65.7841	160.295	113.04	-1.4669	0.524628	-2.79607	0.00517275	0.0298919	1.47409	Cox18	protein_coding
ENSRNOG00000003062	62.9994	116.533	89.7662	-1.79142	0.915563	-1.95663	0.0503906	0.198538	1.00616	AABR07039218.1	processed_pseudogene
ENSRNOG00000003063	87.1671	78.7585	82.9628	0.840166	0.823446	1.02031	0.307583	0.704063	0.797246	Phka1	protein_coding
ENSRNOG00000003065	474.216	458.469	466.342	0.135277	0.321787	0.420391	0.6742	0.842829	1.24976	Glyr1	protein_coding
ENSRNOG00000003068	53.2001	30.2446	41.7224	0.670945	0.680793	0.985535	0.324361	0.727246	0.788353	Mrnip	protein_coding
ENSRNOG00000003069	12.8286	61.2938	37.0612	-1.3252	1.1175	-1.18586	0.235678	0.731198	0.567587	Cd38	protein_coding
ENSRNOG00000003070	55.4922	94.3632	74.9277	-0.471347	0.616133	-0.765008	0.444267	0.761238	0.995873	Pigl	protein_coding
ENSRNOG00000003071	125.378	206.067	165.723	-0.710792	0.38792	-1.83232	0.0669043	0.206761	1.24976	Vamp4	protein_coding
ENSRNOG00000003075	227.813	283.99	255.902	-0.244013	0.385488	-0.632997	0.526736	0.736496	1.24976	Tmem39a	protein_coding
ENSRNOG00000003076	2164.23	860.295	1512.26	1.28176	0.31293	4.09601	4.20325e-05	0.000702357	1.49722	Rbms2	protein_coding
ENSRNOG00000003078	779.462	704.982	742.222	0.643701	0.493604	1.30408	0.192205	0.393875	1.30633	Dcaf6	protein_coding
ENSRNOG00000003080	3.87621	24.2976	14.0869	-1.91978	1.14127	-1.68215	0.0925404	0.570747	0.345589	AABR07021945.1	protein_coding
ENSRNOG00000003081	29.2961	32.8754	31.0858	-0.20323	0.728831	-0.278844	0.780365	1	0.567587	Ribc1	protein_coding
ENSRNOG00000003084	423.163	641.389	532.276	-0.620161	0.293509	-2.11292	0.0346078	0.152888	1.02739	Parp1	protein_coding
ENSRNOG00000003086	84.17	113.604	98.8871	-0.306111	0.549459	-0.557114	0.57745	0.992484	0.797246	Cenpv	protein_coding
ENSRNOG00000003088	5.36556	17.8679	11.6167	-1.40369	1.60056	-0.876999	0.380487	1	0.249757	Arhgap31	protein_coding
ENSRNOG00000003098	15.4057	9.57852	12.4921	1.32416	1.34733	0.982803	0.325705	1	0	Prom1	protein_coding
ENSRNOG00000003099	122.941	215.723	169.332	-0.919923	0.445173	-2.06644	0.0387868	0.161621	1.05992	Ubqln2	protein_coding
ENSRNOG00000003100	16.2628	40.0072	28.135	-1.4162	0.769971	-1.83929	0.0658726	0.339743	0.567587	Dusp12	protein_coding
ENSRNOG00000003104	26.27	38.3487	32.3094	-0.63634	0.765894	-0.830847	0.40606	0.79524	0.839923	Trpv2	protein_coding
ENSRNOG00000003108	410.005	141.112	275.559	1.448	0.364803	3.96928	7.2091e-05	0.00104533	1.59566	Acbd4	protein_coding
ENSRNOG00000003114	41.4047	19.1137	30.2592	1.06409	0.774839	1.3733	0.169658	0.801758	0.345589	B4galt4	protein_coding
ENSRNOG00000003116	434.816	396.702	415.759	0.24244	0.351681	0.689375	0.490588	0.789408	1.02739	Dph1	protein_coding
ENSRNOG00000003117	568.811	934.074	751.443	-0.724589	0.324418	-2.2335	0.0255159	0.106228	1.29448	Psmd12	protein_coding
ENSRNOG00000003120	471.38	254.651	363.016	0.729984	0.348409	2.09519	0.0361539	0.139557	1.2227	Prelp	protein_coding
ENSRNOG00000003121	87.2371	11.7833	49.5102	1.80923	0.824465	2.19444	0.0282041	0.159322	0.788353	Rtn4rl1	protein_coding
ENSRNOG00000003123	429.07	341.026	385.048	0.345485	0.306423	1.12748	0.259541	0.550942	1.02739	Rpa1	protein_coding
ENSRNOG00000003125	247.607	252.225	249.916	-0.124052	0.352605	-0.351816	0.724977	0.769575	1.59566	Rogdi	protein_coding
ENSRNOG00000003127	353.615	244.532	299.073	0.559711	0.366609	1.52672	0.12683	0.310837	1.24976	Spryd4	protein_coding
ENSRNOG00000003129	1436.36	564.394	1000.38	1.35257	0.270822	4.9943	5.90503e-07	1.93311e-05	2	Zfp496	protein_coding
ENSRNOG00000003131	777.427	463.674	620.551	0.774618	0.298964	2.59101	0.00956947	0.0528905	1.24976	Traf7	protein_coding
ENSRNOG00000003134	22.933	9.82748	16.3802	0.702033	1.10759	0.633837	0.526187	1	0.345589	Slc4a4	protein_coding
ENSRNOG00000003139	268.384	324.438	296.411	0.0357359	0.474016	0.0753898	0.939905	0.881409	1.59566	Smc1a	protein_coding
ENSRNOG00000003144	79.7585	97.8312	88.7948	0.331472	0.583931	0.567657	0.570268	0.704925	1.47409	Gprc5c	protein_coding
ENSRNOG00000003147	591.01	866.966	728.988	-0.654689	0.320785	-2.0409	0.0412611	0.146962	1.29448	Sqstm1	protein_coding
ENSRNOG00000003148	8890.54	4773.67	6832.1	1.15788	0.297627	3.89038	0.000100088	0.00112407	2	Timp2	protein_coding
ENSRNOG00000003149	392.263	515.606	453.934	-0.396019	0.295718	-1.33917	0.180514	0.389208	1.24976	Farsa	protein_coding
ENSRNOG00000003150	406.453	1059.32	732.887	-1.71104	0.43369	-3.94531	7.96961e-05	0.00130372	1.30633	Mpc2	protein_coding
ENSRNOG00000003151	87.7224	136.007	111.865	0.70429	0.931819	0.755822	0.449756	0.863248	0.797246	Bfar	protein_coding
ENSRNOG00000003158	58.0322	41.3467	49.6895	1.45297	0.789662	1.83999	0.0657695	0.339719	0.567587	AABR07037343.1	protein_coding
ENSRNOG00000003163	3986.48	3615.15	3800.81	0.0355906	0.264405	0.134606	0.892923	0.886695	1.49722	Sdhc	protein_coding
ENSRNOG00000003172	1114.97	965.114	1040.04	-0.117958	0.328576	-0.358999	0.719596	0.677105	2	Serpinf1	protein_coding
ENSRNOG00000003174	220.807	233.825	227.316	-0.024828	0.384168	-0.0646279	0.94847	0.885171	1.59566	Tapt1	protein_coding
ENSRNOG00000003177	516.294	401.298	458.796	-0.349979	0.535147	-0.653987	0.51312	0.714582	1.29448	Mat2b	protein_coding
ENSRNOG00000003178	14.8055	53.2949	34.0502	-1.87896	0.770837	-2.43756	0.0147866	0.0975673	0.839923	Mageh1	protein_coding
ENSRNOG00000003183	199.348	101.281	150.315	0.619351	0.510987	1.21207	0.225486	0.406482	1.45775	Fmod	protein_coding
ENSRNOG00000003185	361.968	455.677	408.822	-0.485181	0.345378	-1.40478	0.160086	0.334855	1.4122	Acbd3	protein_coding
ENSRNOG00000003186	61.6965	146.535	104.116	-0.817233	0.508122	-1.60834	0.107761	0.325017	0.995873	Anks3	protein_coding
ENSRNOG00000003187	7.80365	33.2418	20.5227	-1.25668	1.34331	-0.935509	0.349526	0.737682	0.825508	Armcx5	protein_coding
ENSRNOG00000003189	394.487	560.355	477.421	-0.544497	0.314242	-1.73273	0.083143	0.238427	1.24976	Cited1	protein_coding
ENSRNOG00000003191	70.8089	123.69	97.2492	-0.683801	0.502013	-1.36212	0.173161	0.432396	1.00616	Bhlhb9	protein_coding
ENSRNOG00000003194	2.89932	13.9546	8.42695	-1.78463	1.64547	-1.08458	0.278109	1	0.249757	AABR07040622.1	pseudogene
ENSRNOG00000003195	34.855	8.75169	21.8033	2.04132	1.27862	1.5965	0.110377	0.371265	0.825508	Caskin1	protein_coding
ENSRNOG00000003201	40.8613	25.0276	32.9445	0.802179	0.741272	1.08217	0.279179	0.80226	0.567587	Rps4x	protein_coding
ENSRNOG00000003203	71.2769	131.675	101.476	-1.00392	0.480692	-2.08849	0.0367533	0.187835	0.797246	Hexim1	protein_coding
ENSRNOG00000003205	8.86916	6.18617	7.52766	1.27439	1.69087	0.753686	0.451038	1	0	Ldb2	protein_coding
ENSRNOG00000003206	2781.91	3801.82	3291.86	-0.465672	0.284429	-1.63722	0.101585	0.246777	1.44936	Actr3	protein_coding
ENSRNOG00000003207	15.3538	21.1055	18.2297	-1.61709	1.24074	-1.30333	0.192461	0.857837	0.345589	Fmnl1	protein_coding
ENSRNOG00000003208	24.4244	26.8343	25.6293	0.256891	1.00637	0.255266	0.798518	1	0.825508	Ercc6l	protein_coding
ENSRNOG00000003209	438.019	470.287	454.153	-0.0671566	0.337761	-0.198829	0.842397	1	1.02739	Pcp4l1	protein_coding
ENSRNOG00000003211	285.888	795.499	540.693	-1.75212	0.450294	-3.89105	9.98103e-05	0.00145967	1.4122	Srp9	protein_coding
ENSRNOG00000003213	159.358	118.707	139.033	0.369194	0.421182	0.876566	0.380722	0.590175	1.34063	Helz	protein_coding
ENSRNOG00000003214	173.827	113.274	143.55	0.663893	0.417242	1.59115	0.111577	0.274141	1.34063	AABR07029742.1	pseudogene
ENSRNOG00000003215	4.06322	6.49201	5.27761	0.167927	1.8126	0.0926442	0.926186	1	0	Zfp287	protein_coding
ENSRNOG00000003217	971.889	918.925	945.407	0.0386371	0.315448	0.122483	0.902516	0.76646	2	Lgals3bp	protein_coding
ENSRNOG00000003218	17.579	20.283	18.931	-0.285478	1.0195	-0.280019	0.779463	1	0.342844	Zfp286a	protein_coding
ENSRNOG00000003219	9.56594	16.4027	12.9843	-0.607532	1.38444	-0.438829	0.660786	1	0.825508	Trim16	protein_coding
ENSRNOG00000003220	70.4247	670.533	370.479	-3.23558	0.382367	-8.46198	2.6288e-17	1.29457e-13	1.24976	H3f3a	protein_coding
ENSRNOG00000003223	864.722	1211.79	1038.26	-0.374013	0.360436	-1.03767	0.299424	0.533767	1.24976	Degs1	protein_coding
ENSRNOG00000003226	4275.63	1903.16	3089.4	1.16635	0.258098	4.51901	6.21286e-06	0.000163077	1.44936	Mprip	protein_coding
ENSRNOG00000003228	317.178	280.932	299.055	-0.297299	0.53705	-0.553578	0.579868	0.726601	1.4122	Mid1ip1	protein_coding
ENSRNOG00000003229	202.952	255.602	229.277	-0.404865	0.404066	-1.00198	0.316355	0.551472	1.24976	Tspan7	protein_coding
ENSRNOG00000003232	12.7795	71.1245	41.952	-2.39465	0.671606	-3.56556	0.000363077	0.00639205	0.790913	Slc9a3r1	protein_coding
ENSRNOG00000003234	48.5446	280.512	164.528	-2.34733	0.557409	-4.21114	2.54085e-05	0.00055243	1.24976	Mgrn1	protein_coding
ENSRNOG00000003235	1630.57	498.83	1064.7	1.67721	0.270673	6.19646	5.77485e-10	8.63209e-08	1.49722	Mgat4b	protein_coding
ENSRNOG00000003237	109.405	85.4426	97.424	0.431554	0.489917	0.880873	0.378387	0.787447	0.797246	Tp53bp2	protein_coding
ENSRNOG00000003239	324.476	196.972	260.724	0.862576	0.350194	2.46314	0.0137727	0.0630491	1.4122	Cant1	protein_coding
ENSRNOG00000003242	19.6963	47.9194	33.8078	-0.597026	1.07197	-0.556945	0.577565	1	0.567587	Gulp1	protein_coding
ENSRNOG00000003243	88.4965	35.3442	61.9204	0.499818	0.7787	0.641862	0.520963	1	0.567587	Wdr81	protein_coding
ENSRNOG00000003247	211.845	275.078	243.462	-0.28169	0.370036	-0.761251	0.446507	0.586078	1.59566	Sde2	protein_coding
ENSRNOG00000003248	591.482	260.469	425.976	1.15987	0.303294	3.82423	0.000131181	0.00200457	1.24976	Mpzl1	protein_coding
ENSRNOG00000003251	30.5577	52.7315	41.6446	-1.00398	0.848983	-1.18257	0.23698	0.610275	0.788353	B3galt2	protein_coding
ENSRNOG00000003253	275.926	302.428	289.177	-0.0314054	0.36918	-0.085068	0.932207	1	1.24976	Qdpr	protein_coding
ENSRNOG00000003254	3.51339	12.3431	7.92822	-1.86097	1.68326	-1.10557	0.268911	1	0	Il23a	protein_coding
ENSRNOG00000003256	18069.7	7163.03	12616.4	1.40173	0.265808	5.27348	1.33864e-07	7.33686e-06	1.49722	Ccng1	protein_coding
ENSRNOG00000003258	22.4366	64.439	43.4378	-0.640634	1.00848	-0.635246	0.525268	0.942009	0.790913	Cdc73	protein_coding
ENSRNOG00000003259	453.197	131.013	292.105	2.11186	0.379809	5.56033	2.69271e-08	1.54041e-06	2.21822	C1qtnf1	protein_coding
ENSRNOG00000003260	24.8183	72.501	48.6596	-1.54448	0.610281	-2.53077	0.0113811	0.0839851	0.790913	Nr1i3	protein_coding
ENSRNOG00000003261	1372.49	1056.34	1214.41	0.604951	0.389145	1.55456	0.12005	0.26805	1.49722	Usp9x	protein_coding
ENSRNOG00000003264	363.037	431.627	397.332	-0.186211	0.315641	-0.589947	0.555226	0.843745	1.02739	Nat9	protein_coding
ENSRNOG00000003267	203.122	245.881	224.502	-0.0974052	0.429429	-0.226825	0.82056	0.821737	1.59566	Pycr2	protein_coding
ENSRNOG00000003268	23.2473	44.3328	33.7901	-0.466114	0.984373	-0.473514	0.635847	1	0.567587	Maml1	protein_coding
ENSRNOG00000003269	839.738	960.031	899.885	-0.396025	0.404569	-0.978882	0.327638	0.42125	2	Atp6v0e1	protein_coding
ENSRNOG00000003276	668.926	344.537	506.732	1.06418	0.311489	3.41643	0.000634476	0.00674092	1.29448	Myo1d	protein_coding
ENSRNOG00000003278	48.7956	78.2423	63.519	-0.730439	0.542008	-1.34765	0.17777	0.513909	0.788353	Map3k14	protein_coding
ENSRNOG00000003279	12.9847	8.51726	10.751	1.13203	1.48657	0.761505	0.446356	1	0	Syce2	protein_coding
ENSRNOG00000003281	54.7512	36.3494	45.5503	0.759235	0.674951	1.12487	0.260642	0.64212	0.797246	Mcm9	protein_coding
ENSRNOG00000003283	1408.51	845.441	1126.98	0.835013	0.31981	2.61097	0.00902868	0.050785	1.24976	Rcsd1	protein_coding
ENSRNOG00000003284	7.04708	6.49859	6.77283	0.560535	1.6535	0.339	0.73461	1	0	Epn3	protein_coding
ENSRNOG00000003289	464.525	695.051	579.788	-0.676658	0.398379	-1.69853	0.0894081	0.244441	1.29448	Lap3	protein_coding
ENSRNOG00000003291	117.119	82.3641	99.7417	0.268901	0.568225	0.47323	0.636049	0.916514	1.00616	Creg1	protein_coding
ENSRNOG00000003296	5.8458	16.8697	11.3578	-1.66796	1.50377	-1.10918	0.26735	1	0.249757	Dck	protein_coding
ENSRNOG00000003300	994.499	728.095	861.297	0.338783	0.306785	1.1043	0.269462	0.499228	1.24976	Btg2	protein_coding
ENSRNOG00000003302	245.093	301.137	273.115	-0.267134	0.337387	-0.791773	0.428493	0.667545	1.2227	Flcn	protein_coding
ENSRNOG00000003307	327.131	298.38	312.756	0.137147	0.353732	0.387713	0.698228	0.858972	1.24976	Gcdh	protein_coding
ENSRNOG00000003310	130.514	88.6765	109.595	0.533677	0.465119	1.1474	0.251217	0.547143	1.00616	Tmem63a	protein_coding
ENSRNOG00000003326	3.21553	30.3248	16.7702	-4.02329	1.8725	-2.14862	0.0316648	0.293078	0.342844	Rrn3	protein_coding
ENSRNOG00000003328	854.213	570.624	712.419	0.57199	0.298595	1.91561	0.0554153	0.207736	1.02739	Cdip1	protein_coding
ENSRNOG00000003329	128.937	114.364	121.65	0.320227	0.480044	0.667079	0.504722	0.663414	1.45775	Ppm1d	protein_coding
ENSRNOG00000003330	88.8601	138.879	113.87	-0.444272	0.536952	-0.827396	0.408013	0.722904	1.00616	Acsf2	protein_coding
ENSRNOG00000003332	94.4881	64.1574	79.3228	0.952293	0.54622	1.74342	0.0812597	0.271305	0.995873	Nt5m	protein_coding
ENSRNOG00000003334	97.466	103.518	100.492	0.177818	0.537209	0.331003	0.740642	1	0.797246	Klhl21	protein_coding
ENSRNOG00000003336	13.2524	3.69207	8.47222	0.767889	1.78693	0.429726	0.667395	1	0.249757	Mybph	protein_coding
ENSRNOG00000003338	326.978	497.071	412.025	-0.496414	0.391285	-1.26867	0.204557	0.389803	1.4122	Pmp22	protein_coding
ENSRNOG00000003343	2438.1	2288.69	2363.4	0.239318	0.283485	0.844202	0.398556	0.579793	1.44936	Canx	protein_coding
ENSRNOG00000003346	6.21324	16.0705	11.1419	-0.450307	1.42322	-0.316399	0.7517	1	0	Fancb	protein_coding
ENSRNOG00000003348	11.1306	11.3238	11.2272	0.490389	1.51383	0.323939	0.745984	1	0	Rasd1	protein_coding
ENSRNOG00000003350	44.8065	52.2297	48.5181	-0.235812	0.819087	-0.287896	0.773426	1	0.567587	Mospd2	protein_coding
ENSRNOG00000003357	6158.42	6350.28	6254.35	0.087204	0.275961	0.316001	0.752002	0.692947	2	Col3a1	protein_coding
ENSRNOG00000003359	249.576	386.82	318.198	-0.712675	0.346118	-2.05905	0.0394892	0.148131	1.2227	Ogt	protein_coding
ENSRNOG00000003365	25.3475	29.0993	27.2234	-0.178025	0.76173	-0.233711	0.815209	1	0.825508	Cadm3	protein_coding
ENSRNOG00000003385	333.787	457.016	395.402	-0.389165	0.452547	-0.859943	0.38982	0.607958	1.30633	Glrx2	protein_coding
ENSRNOG00000003388	93.0118	92.5559	92.7838	0.959092	0.94897	1.01067	0.312176	0.493607	1.47409	Cenpf	protein_coding
ENSRNOG00000003392	700.566	989.147	844.856	-0.372263	0.311854	-1.19371	0.232591	0.416122	1.44936	Grsf1	protein_coding
ENSRNOG00000003397	264.226	229.147	246.686	0.222201	0.349498	0.635771	0.524926	0.744502	1.2227	Adprm	protein_coding
ENSRNOG00000003398	50.2404	49.773	50.0067	0.0309758	0.613928	0.0504552	0.95976	1	0.567587	Tomm40l	protein_coding
ENSRNOG00000003399	170.516	643.839	407.178	-2.14515	0.388737	-5.51826	3.42372e-08	2.78895e-06	1.4122	Hnrnph1	protein_coding
ENSRNOG00000003401	33.5369	19.3077	26.4223	1.02036	0.800191	1.27515	0.202257	0.541175	0.825508	AABR07029195.1	protein_coding
ENSRNOG00000003402	582.751	233.167	407.959	1.42294	0.377158	3.77278	0.000161439	0.0021288	1.4122	Stx6	protein_coding
ENSRNOG00000003403	102.356	212.888	157.622	-0.885573	0.423726	-2.08997	0.0366207	0.117755	1.59566	Slc35f5	protein_coding
ENSRNOG00000003407	37.7963	32.7709	35.2836	0.0284818	0.757823	0.0375837	0.97002	1	0.839923	Ptpn14	protein_coding
ENSRNOG00000003424	305.17	277.736	291.453	0.110455	0.328076	0.336674	0.736363	0.881551	1.24976	Elac2	protein_coding
ENSRNOG00000003428	605.744	364.367	485.056	0.73284	0.291729	2.51206	0.012003	0.071581	1.02739	Rufy3	protein_coding
ENSRNOG00000003434	11.2441	8.03628	9.6402	0.471121	1.24849	0.377352	0.705912	1	0	Ro60	protein_coding
ENSRNOG00000003439	28.6	32.163	30.3815	-0.339736	0.773513	-0.439212	0.660508	1	0.342844	Il15	protein_coding
ENSRNOG00000003442	29.555	34.3488	31.9519	-0.169844	0.74754	-0.227205	0.820265	1	0.797246	Adora1	protein_coding
ENSRNOG00000003443	19.654	17.0088	18.3314	1.54837	1.24168	1.247	0.212397	0.906624	0.342844	Klf1	protein_coding
ENSRNOG00000003452	53.8487	111.348	82.5984	-1.02056	0.563653	-1.81062	0.0702	0.247489	0.995873	Asb11	protein_coding
ENSRNOG00000003453	1784.59	481.529	1133.06	1.84143	0.285923	6.44031	1.19227e-10	2.34664e-08	1.42134	Lypd1	protein_coding
ENSRNOG00000003455	0.956594	13.151	7.05379	-3.30667	1.73412	-1.90682	0.0565434	1	0	Zfp13	protein_coding
ENSRNOG00000003461	259.961	388.866	324.413	-0.62305	0.346149	-1.79995	0.0718687	0.220179	1.2227	Zfp330	protein_coding
ENSRNOG00000003463	117.438	215.354	166.396	-0.742509	0.40707	-1.82403	0.0681475	0.200673	1.34063	Srebf1	protein_coding
ENSRNOG00000003464	166.917	120.359	143.638	-0.156347	0.600147	-0.260515	0.794467	0.918511	1.24976	Hid1	protein_coding
ENSRNOG00000003468	16.779	7.57299	12.176	1.60405	1.4147	1.13385	0.256859	1	0	Capn8	protein_coding
ENSRNOG00000003470	137.936	224.723	181.329	-0.320407	0.650914	-0.492241	0.622549	0.807209	1.24976	Fundc1	protein_coding
ENSRNOG00000003479	57.1149	25.9619	41.5384	1.32329	0.673639	1.96438	0.0494855	0.22915	0.790913	Rnf150	protein_coding
ENSRNOG00000003486	19.8668	27.8343	23.8505	-0.666083	0.877218	-0.759313	0.447665	1	0.345589	Mnda	protein_coding
ENSRNOG00000003491	167.453	159.054	163.253	0.960115	0.76475	1.25546	0.209311	0.426552	1.24976	Prkca	protein_coding
ENSRNOG00000003494	333.528	190.49	262.009	0.941373	0.42058	2.23827	0.0252033	0.0985981	1.4122	Ppfia4	protein_coding
ENSRNOG00000003495	426.267	784.741	605.504	-0.988279	0.367459	-2.68949	0.00715612	0.0392893	1.4122	Prpf8	protein_coding
ENSRNOG00000003496	31.3855	25.5589	28.4722	0.426927	0.822946	0.518779	0.603915	1	0.342844	Tbc1d9	protein_coding
ENSRNOG00000003497	3.84668	6.17302	5.00985	-0.370444	1.90167	-0.194799	0.84555	1	0	Thoc6	protein_coding
ENSRNOG00000003504	879.156	431.94	655.548	0.984764	0.279849	3.51891	0.000433326	0.00512351	1.24976	Rnaseh2a	protein_coding
ENSRNOG00000003506	1086.75	855.127	970.937	0.320341	0.300544	1.06587	0.286483	0.519536	1.24976	Gosr2	protein_coding
ENSRNOG00000003508	56.6129	115.998	86.3056	-1.20075	0.503924	-2.3828	0.0171813	0.0953244	1.00616	Ergic1	protein_coding
ENSRNOG00000003515	107.63	219.048	163.339	-0.684602	0.474352	-1.44324	0.148953	0.345068	1.24976	Ephx1	protein_coding
ENSRNOG00000003517	16.8616	29.9588	23.4102	-0.267567	0.885438	-0.302186	0.76251	1	0.345589	Tbx2	protein_coding
ENSRNOG00000003520	7205.79	6395.77	6800.78	0.177645	0.266176	0.667396	0.504519	0.672133	1.42134	Prdx2	protein_coding
ENSRNOG00000003524	5635.59	2939.24	4287.41	1.0183	0.252142	4.03861	5.37679e-05	0.000904154	1.42134	Lrrc59	protein_coding
ENSRNOG00000003536	376.831	287.432	332.131	0.405133	0.320922	1.26241	0.206803	0.365381	1.59566	Rufy1	protein_coding
ENSRNOG00000003537	5.51841	8.6474	7.0829	-0.146279	1.69652	-0.0862225	0.93129	1	0	Spta1	protein_coding
ENSRNOG00000003541	9.16435	28.293	18.7287	-1.49406	1.1731	-1.2736	0.202804	1	0.138885	Pggt1b	protein_coding
ENSRNOG00000003542	1248.31	1476.63	1362.47	-0.0738725	0.335871	-0.219943	0.825916	0.939974	1.24976	AABR07029198.1	protein_coding
ENSRNOG00000003545	107.162	134.887	121.024	-0.588534	0.525911	-1.11908	0.263108	0.471454	1.34063	Uchl5	protein_coding
ENSRNOG00000003546	523.983	1980.39	1252.19	-1.8015	0.350312	-5.14256	2.71015e-07	1.5519e-05	1.24976	Tnfrsf12a	protein_coding
ENSRNOG00000003549	812.24	1217.01	1014.62	-0.499665	0.496598	-1.00618	0.314331	0.549402	1.24976	Cnpy2	protein_coding
ENSRNOG00000003550	473.497	485.105	479.301	-0.0426489	0.312755	-0.136365	0.891533	0.955849	1.30633	Acbd6	protein_coding
ENSRNOG00000003551	92.0392	124.6	108.32	-0.377049	0.46463	-0.811503	0.417077	0.830357	0.797246	B4galt3	protein_coding
ENSRNOG00000003553	49.1112	80.2446	64.6779	-1.59024	1.08227	-1.46936	0.141736	0.385957	0.995873	Efemp1	protein_coding
ENSRNOG00000003554	9.86046	14.9703	12.4154	-0.0220149	1.45371	-0.0151439	0.987917	1	0	Piga	protein_coding
ENSRNOG00000003559	34.2073	48.3032	41.2552	-0.528723	0.890119	-0.593991	0.552518	0.971921	0.788353	Ccdc112	protein_coding
ENSRNOG00000003562	34.0755	7.09182	20.5836	2.31829	1.08492	2.13682	0.0326122	0.526857	0.138885	Susd4	protein_coding
ENSRNOG00000003563	267.634	394.475	331.055	-0.499465	0.320363	-1.55906	0.118982	0.27605	1.4122	Blmh	protein_coding
ENSRNOG00000003567	129.707	144.288	136.998	-0.178623	0.400423	-0.446086	0.655535	0.800054	1.34063	Ppox	protein_coding
ENSRNOG00000003576	12.3018	15.218	13.7599	-0.0572535	1.25352	-0.0456741	0.96357	1	0.345589	Ints2	protein_coding
ENSRNOG00000003578	326.854	324.862	325.858	0.00148574	0.33327	0.00445806	0.996443	1	1.2227	Fem1c	protein_coding
ENSRNOG00000003581	8.13428	2.94323	5.53875	2.03782	1.77591	1.14748	0.251182	1	0	Pou2f1	protein_coding
ENSRNOG00000003583	4179	2332.91	3255.95	0.855488	0.246042	3.477	0.00050705	0.00521513	1.42134	Smyd2	protein_coding
ENSRNOG00000003587	84.6849	47.6955	66.1902	0.77966	0.635758	1.22635	0.220068	0.506998	0.995873	Vegfd	protein_coding
ENSRNOG00000003590	15.2292	47.0052	31.1172	-1.64252	0.933428	-1.75966	0.0784649	0.295679	0.839923	Tom1l2	protein_coding
ENSRNOG00000003592	432.161	466.999	449.58	-0.122375	0.308678	-0.396448	0.691774	0.835228	1.30633	Med28	protein_coding
ENSRNOG00000003594	1163.09	655.792	909.441	0.903746	0.311905	2.8975	0.00376147	0.0232861	1.49722	Tmem183a	protein_coding
ENSRNOG00000003596	636.513	1594.18	1115.35	-1.27874	0.267788	-4.77519	1.79534e-06	4.70189e-05	2	Itgb1bp2	protein_coding
ENSRNOG00000003597	10020.1	3151.39	6585.74	1.4506	0.319364	4.54215	5.56841e-06	0.000167947	1.24976	Tuba4a	protein_coding
ENSRNOG00000003599	93.4242	241.694	167.559	-1.44764	0.443575	-3.26357	0.00110017	0.0106441	1.24976	Utp3	protein_coding
ENSRNOG00000003600	85.2683	169.689	127.479	-1.0179	0.517096	-1.96849	0.0490113	0.169019	1.24976	Pnpt1	protein_coding
ENSRNOG00000003603	11.1503	33.4464	22.2983	-1.64192	0.953203	-1.72253	0.0849735	0.313543	0.825508	Arhgap44	protein_coding
ENSRNOG00000003606	15.8282	68.7822	42.3052	-2.25016	0.755682	-2.97765	0.00290466	0.0309993	0.788353	AABR07014550.1	processed_pseudogene
ENSRNOG00000003611	477.043	368.15	422.597	0.00566286	0.449113	0.012609	0.98994	1	1.24976	Dynlt3	protein_coding
ENSRNOG00000003613	153.289	127.262	140.276	0.219511	0.413845	0.530418	0.595822	0.760115	1.34063	Mid1	protein_coding
ENSRNOG00000003614	12.6849	14.8296	13.7572	-0.867343	1.12018	-0.774287	0.438761	0.836196	0.825508	Mgat5	protein_coding
ENSRNOG00000003622	144.751	59.65	102.201	1.51833	0.512519	2.96248	0.00305173	0.0270778	0.995873	Cybb	protein_coding
ENSRNOG00000003625	802.005	1008.03	905.017	-0.548664	0.35875	-1.52938	0.126171	0.310177	1.24976	Ubxn4	protein_coding
ENSRNOG00000003626	4733.49	9992.44	7362.97	-1.05382	0.285251	-3.69437	0.000220435	0.00271938	1.42134	Atp5pd	protein_coding
ENSRNOG00000003629	89.6521	73.8781	81.7651	0.558408	0.646323	0.863977	0.387601	0.70706	0.995873	Nvl	protein_coding
ENSRNOG00000003634	42.4818	63.1965	52.8391	-0.60773	0.585139	-1.03861	0.298987	0.69219	0.797246	Zfp354a	protein_coding
ENSRNOG00000003635	166.736	105.063	135.899	0.60516	0.43589	1.38833	0.165036	0.368751	1.24976	Disp1	protein_coding
ENSRNOG00000003649	53.2267	141.961	97.5938	-1.44661	0.470787	-3.07274	0.00212103	0.0186841	1.14441	Qsox1	protein_coding
ENSRNOG00000003650	298.861	346.798	322.83	-0.0385147	0.343365	-0.112168	0.91069	0.726594	2.21822	Nt5c	protein_coding
ENSRNOG00000003653	530.58	1772.97	1151.77	-1.74524	0.32072	-5.44162	5.27982e-08	3.61613e-06	1.44936	Fh	protein_coding
ENSRNOG00000003657	5.75525	9.17515	7.4652	-0.597608	1.46854	-0.40694	0.684052	1	0	Pkmyt1	protein_coding
ENSRNOG00000003661	2815.08	4808.16	3811.62	-0.736602	0.262589	-2.80515	0.00502928	0.0289693	1.49722	Jpt1	protein_coding
ENSRNOG00000003669	204.953	103.359	154.156	0.848803	0.541579	1.56727	0.117051	0.253519	1.59566	Myocd	protein_coding
ENSRNOG00000003670	27.4282	139.994	83.7112	-2.24303	0.663342	-3.38141	0.000721141	0.00815901	1.14441	Sumo2	protein_coding
ENSRNOG00000003673	136.903	200.319	168.611	-0.517803	0.405133	-1.27811	0.201212	0.358301	1.59566	Nup85	protein_coding
ENSRNOG00000003674	32.6263	119.371	75.9984	-2.40019	0.673662	-3.5629	0.000366781	0.00479928	1.14441	Pir	protein_coding
ENSRNOG00000003679	62.1441	82.0335	72.0888	0.259125	1.16411	0.222594	0.823851	0.988305	1.14441	Med13	protein_coding
ENSRNOG00000003682	25.5249	43.904	34.7145	-0.332435	0.785507	-0.423211	0.672141	1	0.839923	Hook2	protein_coding
ENSRNOG00000003686	553.299	571.228	562.264	0.4825	0.477489	1.01049	0.312258	0.507118	1.4122	Tbl1x	protein_coding
ENSRNOG00000003687	12.456	96.4283	54.4422	-2.99821	0.626406	-4.78636	1.69831e-06	9.67759e-05	0.788353	Rgs2	protein_coding
ENSRNOG00000003689	3002.33	1966.87	2484.6	0.609373	0.248604	2.45118	0.0142387	0.0619692	1.49722	Nono	protein_coding
ENSRNOG00000003691	240.586	529.337	384.962	-1.26528	0.485887	-2.60407	0.00921233	0.0473103	1.4122	Tmed7	protein_coding
ENSRNOG00000003694	40.3012	50.9274	45.6143	0.208146	1.21768	0.170937	0.864273	1	0.567587	Prox1	protein_coding
ENSRNOG00000003699	107.221	60.3571	83.7889	1.08591	0.560924	1.93593	0.0528763	0.238081	0.797246	Endov	protein_coding
ENSRNOG00000003703	241.819	435.249	338.534	-0.841251	0.375326	-2.24139	0.0250008	0.0897847	1.59566	Mcm6	protein_coding
ENSRNOG00000003705	1.74788	5.19633	3.4721	-1.55796	2.36712	-0.658166	0.510432	1	0	Bmx	protein_coding
ENSRNOG00000003706	773.323	1403.24	1088.28	-0.864372	0.308795	-2.79918	0.00512322	0.023654	2	Ufc1	protein_coding
ENSRNOG00000003707	26.9013	71.7177	49.3095	-1.36328	0.736746	-1.85041	0.0642549	0.270343	0.790913	Zmym3	protein_coding
ENSRNOG00000003712	260.856	213.611	237.234	0.359837	0.382645	0.940392	0.347016	0.502327	1.59566	Ppp4r3b	protein_coding
ENSRNOG00000003714	37.7957	59.2041	48.4999	0.328342	1.05956	0.309885	0.756648	1	0.788353	Clk4	protein_coding
ENSRNOG00000003715	108.571	178.227	143.399	-0.401425	0.506135	-0.79312	0.427708	0.570789	1.59566	Srpx2	protein_coding
ENSRNOG00000003717	440.054	466.801	453.427	-0.287022	0.493017	-0.582175	0.560449	0.7147	1.4122	Cnih4	protein_coding
ENSRNOG00000003719	343.867	443.635	393.751	-0.335139	0.309583	-1.08255	0.279008	0.496186	1.30633	Atpaf2	protein_coding
ENSRNOG00000003720	10.8623	7.44943	9.15585	1.2243	1.68228	0.727766	0.466757	1	0.249757	Prrx1	protein_coding
ENSRNOG00000003721	15.062	15.1643	15.1131	-0.913339	1.30849	-0.698012	0.48517	0.880425	0.825508	Paqr4	protein_coding
ENSRNOG00000003722	1156.63	918.861	1037.74	0.32857	0.268474	1.22384	0.221012	0.407761	1.42134	Dusp27	protein_coding
ENSRNOG00000003723	1006.24	996.179	1001.21	0.0793738	0.285266	0.278245	0.780824	0.851432	1.42134	Wdr26	protein_coding
ENSRNOG00000003724	729.631	1652.27	1190.95	-0.872174	0.365573	-2.38578	0.0170431	0.0728151	1.42134	Mrpl27	protein_coding
ENSRNOG00000003726	4.31657	3.32093	3.81875	-1.13814	2.83649	-0.401249	0.688236	1	0	Scml2	protein_coding
ENSRNOG00000003728	1228.6	567.037	897.82	1.46334	0.347978	4.20525	2.60794e-05	0.000500003	1.44936	Xylt2	protein_coding
ENSRNOG00000003732	69.5412	56.3822	62.9617	0.0617522	0.59081	0.104521	0.916756	1	0.797246	Flrt2	protein_coding
ENSRNOG00000003736	2536.42	2025.42	2280.92	0.344737	0.24874	1.38593	0.165767	0.340667	1.42134	Col5a2	protein_coding
ENSRNOG00000003741	4.99545	12.1118	8.55363	-1.89025	1.54165	-1.22612	0.220152	1	0	Nptx1	protein_coding
ENSRNOG00000003742	13.0792	5.05304	9.06613	1.15566	1.62031	0.713239	0.475698	1	0.249757	Cdkl5	protein_coding
ENSRNOG00000003743	84.1365	363.201	223.669	-1.33923	0.678646	-1.97338	0.0484523	0.142115	1.59566	Dars	protein_coding
ENSRNOG00000003745	758.406	292.023	525.214	1.3599	0.300118	4.53121	5.86477e-06	0.000173984	1.24976	Atf3	protein_coding
ENSRNOG00000003747	650.169	752.78	701.474	-0.225575	0.288525	-0.781821	0.43432	0.65167	1.29448	Asna1	protein_coding
ENSRNOG00000003749	9.28249	34.5729	21.9277	-1.98548	1.30941	-1.51631	0.129441	0.69414	0.342844	Xk	protein_coding
ENSRNOG00000003759	6.27554	4.20649	5.24101	0.803318	1.84747	0.43482	0.663693	1	0.249757	Galc	protein_coding
ENSRNOG00000003762	11.7864	15.2447	13.5155	-1.62556	1.3875	-1.17157	0.24137	0.601344	0.825508	Smarca1	protein_coding
ENSRNOG00000003763	264.726	553.306	409.016	-0.887186	0.54288	-1.63422	0.102213	0.251668	1.4122	Prdx4	protein_coding
ENSRNOG00000003767	141.664	175.616	158.64	-0.18723	0.401829	-0.465945	0.641255	0.756128	1.45775	Rps6kc1	protein_coding
ENSRNOG00000003769	9.24105	4.71433	6.97769	1.30259	1.89909	0.685902	0.492775	1	0	Tmem163	protein_coding
ENSRNOG00000003772	430.542	734.396	582.469	-0.814478	0.335595	-2.42696	0.0152258	0.0736907	1.24976	Csrp2	protein_coding
ENSRNOG00000003773	848.298	643.39	745.844	0.286045	0.315266	0.907314	0.364241	0.599908	1.24976	Hmox2	protein_coding
ENSRNOG00000003777	9.14071	10.4677	9.80418	0.157936	1.1917	0.13253	0.894565	1	0	Chrne	protein_coding
ENSRNOG00000003778	105.011	142.468	123.74	-0.392134	0.540265	-0.725819	0.46795	0.665812	1.34063	Opn3	protein_coding
ENSRNOG00000003779	66.2265	144.85	105.538	-1.06593	0.462243	-2.30599	0.0211113	0.110881	1.00616	Dedd	protein_coding
ENSRNOG00000003782	477.443	700.045	588.744	-0.687786	0.348287	-1.97477	0.0482947	0.154255	1.4122	Acot9	protein_coding
ENSRNOG00000003784	7.91913	47.6385	27.7788	-2.78334	0.92443	-3.01087	0.00260497	0.0276065	0.825508	Rilp	protein_coding
ENSRNOG00000003786	631.678	876.028	753.853	-0.347609	0.468826	-0.741446	0.458423	0.671451	1.29448	Tspan6	protein_coding
ENSRNOG00000003789	3.2123	7.29957	5.25594	-1.18873	1.97965	-0.600477	0.548189	1	0	RGD1564613	processed_pseudogene
ENSRNOG00000003792	67.0578	141.444	104.251	-1.0103	0.47234	-2.13893	0.0324416	0.173386	0.797246	Med14	protein_coding
ENSRNOG00000003794	116.383	128.409	122.396	-0.00281405	0.521625	-0.00539477	0.995696	1	1.24976	Nmral1	protein_coding
ENSRNOG00000003795	70.1059	118.283	94.1944	-0.749218	0.501072	-1.49523	0.134854	0.343068	1.14441	Angel2	protein_coding
ENSRNOG00000003797	1332.08	1365.77	1348.92	0.15366	0.353045	0.435243	0.663386	0.835627	1.24976	Mrps7	protein_coding
ENSRNOG00000003802	142.046	294.598	218.322	-1.50964	0.538377	-2.80406	0.00504636	0.0216402	2.21822	Pttg1	protein_coding
ENSRNOG00000003803	7.20399	16.3703	11.7871	-1.06088	1.4104	-0.752184	0.451941	1	0	Zdhhc17	protein_coding
ENSRNOG00000003805	14.0175	24.8222	19.4198	-0.0639116	1.26541	-0.0505067	0.959719	1	0.567587	Rnft1	protein_coding
ENSRNOG00000003809	574.451	440.901	507.676	0.0686594	0.404873	0.169583	0.865338	1	1.02739	Sat1	protein_coding
ENSRNOG00000003812	2.75164	10.7799	6.76577	-2.07591	1.74258	-1.19128	0.233542	1	0.249757	Nlgn3	protein_coding
ENSRNOG00000003815	425.338	1122.97	774.153	-1.34226	0.319401	-4.20242	2.6408e-05	0.000553103	1.29448	Slc25a11	protein_coding
ENSRNOG00000003816	82.3013	142.95	112.626	0.252779	0.953241	0.265179	0.790872	1	0.995873	Tada1	protein_coding
ENSRNOG00000003821	387.903	237.63	312.766	0.736659	0.347035	2.12272	0.0337771	0.0880782	2.21822	Rptor	protein_coding
ENSRNOG00000003822	191.778	256.648	224.213	-0.410232	0.352677	-1.1632	0.24475	0.470947	1.24976	Slu7	protein_coding
ENSRNOG00000003825	159.307	378.573	268.94	-1.43705	0.397625	-3.61408	0.000301411	0.00393047	1.2227	Wdr75	protein_coding
ENSRNOG00000003827	43.8779	85.1595	64.5187	-0.0383701	1.09386	-0.0350777	0.972018	1	0.995873	Wipi1	protein_coding
ENSRNOG00000003829	835.39	425.466	630.428	0.714214	0.357683	1.99678	0.0458489	0.158304	1.29448	Ap3s1	protein_coding
ENSRNOG00000003831	49.9459	34.3705	42.1582	0.658477	0.758974	0.867589	0.38562	0.795463	0.797246	Tdp1	protein_coding
ENSRNOG00000003832	791.956	387.68	589.818	1.4679	0.460631	3.18671	0.00143902	0.0127437	1.30633	Vash2	protein_coding
ENSRNOG00000003833	1567.48	2569.37	2068.43	-0.114943	0.556783	-0.206441	0.836446	0.858972	1.49722	Nenf	protein_coding
ENSRNOG00000003834	20.0694	64.1073	42.0884	-0.756188	1.0633	-0.711169	0.476979	1	0.567587	Map2k4	protein_coding
ENSRNOG00000003835	71.8348	30.033	50.9339	1.25919	0.612624	2.05541	0.0398398	0.19823	0.797246	Slc43a2	protein_coding
ENSRNOG00000003837	311.819	178.621	245.22	0.572894	0.453531	1.26319	0.206522	0.392688	1.4122	Mif4gd	protein_coding
ENSRNOG00000003840	98.9097	69.7288	84.3193	0.498853	0.47826	1.04306	0.296921	0.689363	0.797246	Slit2	protein_coding
ENSRNOG00000003844	339.572	918.141	628.856	-1.53382	0.302375	-5.07258	3.92451e-07	1.94931e-05	1.30633	Dhx15	protein_coding
ENSRNOG00000003846	454.162	812.034	633.098	-0.840423	0.287249	-2.92577	0.00343605	0.0242814	1.29448	Pitpna	protein_coding
ENSRNOG00000003847	334.786	230.299	282.543	0.611447	0.343416	1.78048	0.0749969	0.190084	1.59566	Gid4	protein_coding
ENSRNOG00000003848	285.739	156.405	221.072	0.846694	0.365487	2.31662	0.0205247	0.0607359	2.21822	Med12	protein_coding
ENSRNOG00000003849	220.362	454.403	337.382	-0.973097	0.331408	-2.93625	0.00332205	0.0242873	1.24976	Stx8	protein_coding
ENSRNOG00000003853	448.54	692.64	570.59	-1.21252	0.490148	-2.47378	0.013369	0.0777535	1.02739	Scoc	protein_coding
ENSRNOG00000003855	874.129	623.836	748.982	0.23343	0.355996	0.655709	0.512011	0.807216	1.02739	Dnaja3	protein_coding
ENSRNOG00000003858	111.107	176.965	144.036	-0.218704	0.499065	-0.438227	0.661221	0.834929	1.24976	Atp6ap2	protein_coding
ENSRNOG00000003861	30.8661	47.6143	39.2402	-0.376702	0.942496	-0.399686	0.689388	1	0.839923	Gorab	protein_coding
ENSRNOG00000003863	362.958	234.394	298.676	0.54956	0.360914	1.52269	0.127837	0.31745	1.2227	Trir	protein_coding
ENSRNOG00000003864	778.547	429.694	604.12	0.942222	0.33318	2.82797	0.00468443	0.030441	1.30633	Gipc1	protein_coding
ENSRNOG00000003866	12.4888	14.4817	13.4852	0.673697	1.39804	0.481888	0.629885	1	0.342844	Cxcr4	protein_coding
ENSRNOG00000003869	97.9795	104.311	101.145	-0.195814	0.559025	-0.350278	0.72613	0.996556	0.995873	Sod3	protein_coding
ENSRNOG00000003870	69.4972	73.6543	71.5758	0.132637	0.5979	0.221839	0.82444	1	1.00616	C1qtnf2	protein_coding
ENSRNOG00000003873	166.601	176.464	171.533	-0.293488	0.465045	-0.631096	0.527978	0.807209	1.05992	Cpd	protein_coding
ENSRNOG00000003875	8.23996	35.4499	21.8449	-1.46145	1.09269	-1.33748	0.181065	0.505113	0.825508	Ocrl	protein_coding
ENSRNOG00000003879	228.554	184.632	206.593	0.357328	0.492961	0.72486	0.468538	0.69219	1.24976	Rnf167	protein_coding
ENSRNOG00000003881	256.689	357.201	306.945	-0.470374	0.374154	-1.25717	0.208693	0.367382	1.59566	Nit1	protein_coding
ENSRNOG00000003882	61.7284	25.174	43.4512	0.807757	0.697199	1.15857	0.24663	0.625531	0.788353	Cep350	protein_coding
ENSRNOG00000003889	84.0545	178.285	131.17	-1.00176	0.4953	-2.02253	0.0431221	0.155402	1.24976	Tbc1d15	protein_coding
ENSRNOG00000003890	1819.72	1413.79	1616.75	0.413587	0.325389	1.27105	0.203709	0.387131	1.42134	Nap1l1	protein_coding
ENSRNOG00000003893	19.0314	10.3405	14.6859	0.682453	1.30633	0.522421	0.601377	1	0.567587	Ccnjl	protein_coding
ENSRNOG00000003897	16316.6	13252.6	14784.6	0.284935	0.245187	1.16211	0.245189	0.433255	1.42134	Col1a1	protein_coding
ENSRNOG00000003899	1.26958	14.189	7.7293	-3.40288	2.08132	-1.63496	0.102057	0.725485	0.249757	Krt14	protein_coding
ENSRNOG00000003901	220.741	243.802	232.271	-0.222322	0.400482	-0.555137	0.578801	0.726162	1.4122	Cfap36	protein_coding
ENSRNOG00000003905	128.333	105.255	116.794	0.526498	0.53491	0.984275	0.324981	0.590175	1.14441	Nsf	protein_coding
ENSRNOG00000003908	190.367	89.4449	139.906	1.07025	0.414123	2.58437	0.00975558	0.0452254	1.59566	Cep128	processed_transcript
ENSRNOG00000003915	35.8674	60.4558	48.1616	-0.670129	0.640826	-1.04573	0.295687	0.829014	0.567587	Tmem206	protein_coding
ENSRNOG00000003917	496.399	343.135	419.767	0.53736	0.310464	1.73083	0.0834825	0.232453	1.30633	Uck2	protein_coding
ENSRNOG00000003918	53.7849	58.6483	56.2166	-0.182184	0.568503	-0.320463	0.748617	1	0.797246	Slc25a19	protein_coding
ENSRNOG00000003919	114.928	200.172	157.55	-0.73361	0.44891	-1.6342	0.102216	0.271652	1.24976	Rps6kb1	protein_coding
ENSRNOG00000003923	319.494	335.954	327.724	-0.042382	0.375359	-0.11291	0.910102	0.726236	2.21822	Rab21	protein_coding
ENSRNOG00000003924	24.9549	33.9323	29.4436	-0.220336	0.923113	-0.238688	0.811347	1	0.342844	Pi4k2b	protein_coding
ENSRNOG00000003927	32.0155	39.8376	35.9266	0.82773	1.01822	0.812921	0.416263	0.805027	0.839923	Cd55	protein_coding
ENSRNOG00000003928	58.0864	126.051	92.0687	-0.879146	0.717786	-1.2248	0.22065	0.466647	1.14441	Tmco1	protein_coding
ENSRNOG00000003929	43.9786	14.1987	29.0887	1.90071	0.842383	2.25634	0.024049	0.178428	0.567587	Pcdh19	protein_coding
ENSRNOG00000003931	46.598	90.665	68.6315	-1.07662	0.639338	-1.68397	0.0921876	0.339209	0.797246	Arsg	protein_coding
ENSRNOG00000003936	46.8894	81.4674	64.1784	-0.0190683	0.854168	-0.0223238	0.98219	1	0.788353	Pwwp2a	protein_coding
ENSRNOG00000003942	2038.47	1171.84	1605.15	0.794605	0.287037	2.7683	0.00563502	0.0321834	1.44936	Asnsd1	protein_coding
ENSRNOG00000003946	171.325	201.929	186.627	-0.301294	0.433243	-0.695439	0.48678	0.70734	1.24976	Tor1aip1	protein_coding
ENSRNOG00000003948	9.52717	38.2162	23.8717	-1.99648	0.868245	-2.29944	0.0214799	0.164894	0.567587	Llgl1	protein_coding
ENSRNOG00000003951	1891.63	1920.04	1905.84	-0.0655289	0.258811	-0.253193	0.800119	0.921908	1.24976	Psmc1	protein_coding
ENSRNOG00000003953	5.59973	48.6628	27.1313	-3.30285	0.915192	-3.60892	0.000307477	0.0107263	0.345589	Rab3gap1	protein_coding
ENSRNOG00000003955	55.6529	40.2659	47.9594	0.476748	0.633616	0.752423	0.451797	1	0.567587	Spata7	protein_coding
ENSRNOG00000003956	4.38866	6.13403	5.26134	0.161578	1.77667	0.0909442	0.927537	1	0	Arhgap6	protein_coding
ENSRNOG00000003958	329.076	425.264	377.17	-0.56718	0.364191	-1.55737	0.119382	0.292951	1.29448	Commd10	protein_coding
ENSRNOG00000003964	290.927	367.465	329.196	-0.453249	0.364236	-1.24438	0.213358	0.430789	1.24976	Nsmce2	protein_coding
ENSRNOG00000003967	1152.54	821.848	987.192	0.345328	0.299136	1.15442	0.24833	0.431552	1.44936	Vmp1	protein_coding
ENSRNOG00000003969	11.521	2.24653	6.88377	1.38684	1.7886	0.775381	0.438115	1	0	Fam20a	protein_coding
ENSRNOG00000003970	383.421	275.419	329.42	0.424845	0.374481	1.13449	0.256589	0.491112	1.2227	Tnpo2	protein_coding
ENSRNOG00000003971	155.81	200.501	178.156	-0.173966	0.425687	-0.408671	0.682781	0.743613	1.59566	Gosr1	protein_coding
ENSRNOG00000003973	107.567	153.976	130.771	-0.346151	0.449512	-0.770059	0.441265	0.670793	1.24976	Cyb5r1	protein_coding
ENSRNOG00000003975	425.826	1767.1	1096.46	-1.85376	0.349087	-5.31032	1.09433e-07	7.27595e-06	1.24976	Pfn1	protein_coding
ENSRNOG00000003977	502.655	547.334	524.995	-0.579408	0.437466	-1.32446	0.185349	0.445911	1.02739	Dusp1	protein_coding
ENSRNOG00000003979	25.2788	35.3978	30.3383	-1.11684	1.24443	-0.897474	0.369466	1	0.345589	Zranb3	protein_coding
ENSRNOG00000003980	1244.17	893.154	1068.66	0.403064	0.286468	1.40701	0.159424	0.328468	1.44936	Ttc1	protein_coding
ENSRNOG00000003981	28.7601	55.4577	42.1089	-1.1227	0.692665	-1.62084	0.105051	0.35637	0.839923	Zfp18	protein_coding
ENSRNOG00000003983	234.021	385.354	309.687	-0.750274	0.330435	-2.27056	0.0231734	0.0661134	2.21822	Pfdn2	protein_coding
ENSRNOG00000003984	6.97499	5.18975	6.08237	0.926749	1.66656	0.556087	0.578152	1	0.249757	Apln	protein_coding
ENSRNOG00000003985	51.6704	16.4027	34.0366	1.69161	1.21795	1.3889	0.164863	0.598879	0.567587	Tmem19	protein_coding
ENSRNOG00000003988	217.753	105.715	161.734	1.04856	0.413663	2.53481	0.0112508	0.0531615	1.45775	Dnajc27	protein_coding
ENSRNOG00000003990	62.9236	87.1929	75.0582	-0.42213	0.522384	-0.808085	0.419042	0.735914	0.995873	Grb2	protein_coding
ENSRNOG00000003998	2079.42	1136.99	1608.2	1.06393	0.289915	3.66982	0.000242724	0.00328834	1.24976	Sgca	protein_coding
ENSRNOG00000003999	86.3178	43.4879	64.9029	1.05073	0.550693	1.90802	0.0563887	0.166323	1.47409	Adcy3	protein_coding
ENSRNOG00000004000	49.8892	108.556	79.2228	-1.32417	0.561503	-2.35827	0.0183605	0.117968	0.797246	Tefm	protein_coding
ENSRNOG00000004001	30.1655	85.2283	57.6969	-1.5532	0.592928	-2.61954	0.00880474	0.068726	0.797246	Osgepl1	protein_coding
ENSRNOG00000004003	69.646	59.9922	64.8191	0.494839	0.664327	0.744873	0.456349	0.768831	1.00616	Dusp10	protein_coding
ENSRNOG00000004004	20.1434	7.11072	13.627	1.69242	1.39457	1.21358	0.224908	0.936101	0.342844	Nrde2	protein_coding
ENSRNOG00000004006	118.064	397.968	258.016	-2.00697	0.600943	-3.3397	0.000838686	0.00712518	1.59566	Dnajb9	protein_coding
ENSRNOG00000004011	29.796	57.8692	43.8326	-0.43329	1.08784	-0.398302	0.690408	1	0.797246	Nedd1	protein_coding
ENSRNOG00000004014	236.994	196.242	216.618	0.541228	0.461353	1.17313	0.240743	0.472156	1.2227	Chmp6	protein_coding
ENSRNOG00000004016	349.686	311.29	330.488	0.291716	0.376299	0.775223	0.438208	0.667795	1.24976	Msl3	protein_coding
ENSRNOG00000004019	695.311	1151.41	923.359	-0.784491	0.302378	-2.59441	0.00947541	0.0464241	1.49722	Phlda1	protein_coding
ENSRNOG00000004026	67.235	59.7712	63.5031	-0.343694	0.63521	-0.541072	0.588458	1	0.790913	Atp2b1	protein_coding
ENSRNOG00000004027	23.5551	77.168	50.3616	-1.68886	0.626456	-2.6959	0.00701995	0.0563574	0.839923	Aldh9a1	protein_coding
ENSRNOG00000004032	24.5031	38.096	31.2995	-0.709783	0.891529	-0.796141	0.42595	1	0.567587	Tmem94	protein_coding
ENSRNOG00000004035	175.919	215.049	195.484	-0.0261073	0.457091	-0.0571162	0.954453	1	1.24976	Krr1	protein_coding
ENSRNOG00000004036	391.2	379.303	385.252	0.430358	0.472055	0.911669	0.361943	0.597723	1.24976	Snx12	protein_coding
ENSRNOG00000004048	35.7949	53.7992	44.7971	0.260052	1.08626	0.239403	0.810793	1	0.788353	Lrrk2	protein_coding
ENSRNOG00000004049	33.9929	23.0237	28.5083	0.131658	0.831317	0.158373	0.874163	1	0.567587	Baiap2	protein_coding
ENSRNOG00000004050	3.80007	5.33961	4.56984	0.0164151	2.46117	0.00666963	0.994678	1	0	Snrk	protein_coding
ENSRNOG00000004057	16.4452	26.1384	21.2918	-0.375513	1.00756	-0.372696	0.709375	1	0.342844	Ccdc88a	protein_coding
ENSRNOG00000004059	82.4784	179.996	131.237	-0.974037	0.484408	-2.01078	0.0443491	0.142332	1.45775	Ptrhd1	protein_coding
ENSRNOG00000004060	10368.4	4714.07	7541.26	1.11858	0.240368	4.65361	3.2618e-06	7.66212e-05	2	Calm1	protein_coding
ENSRNOG00000004061	46.4368	123.142	84.7893	-1.24282	0.631706	-1.96741	0.0491364	0.151907	1.47409	Pnn	protein_coding
ENSRNOG00000004063	10.9496	14.3592	12.6544	-0.268661	1.11449	-0.241062	0.809507	1	0	Sh3pxd2b	protein_coding
ENSRNOG00000004068	1235.39	456.297	845.845	1.43744	0.273149	5.26248	1.42128e-07	8.09772e-06	1.42134	Ncoa1	protein_coding
ENSRNOG00000004072	253.836	743.581	498.709	-1.41567	0.543698	-2.60378	0.00922023	0.0515112	1.24976	Myo1c	protein_coding
ENSRNOG00000004076	46.6195	63.2088	54.9141	0.119012	0.805842	0.147687	0.88259	1	0.839923	Pms1	protein_coding
ENSRNOG00000004078	405.957	567.324	486.64	-0.502081	0.292989	-1.71365	0.0865925	0.276065	1.02739	Eno3	protein_coding
ENSRNOG00000004083	524.7	512.226	518.463	0.21537	0.363308	0.592804	0.553313	0.758158	1.24976	Zc3h14	protein_coding
ENSRNOG00000004084	12.1083	6.41402	9.26117	1.49237	1.45824	1.0234	0.306116	1	0	Fam84a	protein_coding
ENSRNOG00000004085	14.3927	44.3508	29.3718	-0.986531	1.3101	-0.753022	0.451437	1	0.138885	Tcaim	protein_coding
ENSRNOG00000004090	205.289	365.443	285.366	-0.877232	0.345751	-2.53718	0.0111751	0.0542036	1.4122	LOC100361025	protein_coding
ENSRNOG00000004091	53.2457	65.3853	59.3155	-0.320321	0.563648	-0.568299	0.569832	1	0.567587	Cwc25	protein_coding
ENSRNOG00000004093	1039.12	684.192	861.655	0.603991	0.271473	2.22486	0.0260906	0.0993273	1.44936	Rhot1	protein_coding
ENSRNOG00000004094	104.526	83.5497	94.0378	0.464106	0.591865	0.784142	0.432957	0.603032	1.47409	Ptger1	protein_coding
ENSRNOG00000004099	539.633	560.659	550.146	0.00438028	0.302264	0.0144916	0.988438	1	1.29448	R3hdm1	protein_coding
ENSRNOG00000004100	0.253916	21.5073	10.8806	-5.8648	1.75779	-3.33647	0.000848504	1	0	Trib1	protein_coding
ENSRNOG00000004103	287.055	223.949	255.502	0.436127	0.472167	0.92367	0.355658	0.599538	1.2227	Trappc6b	protein_coding
ENSRNOG00000004104	11.0041	8.94054	9.9723	0.960036	1.43299	0.669953	0.502888	1	0	Zkscan7	protein_coding
ENSRNOG00000004107	7910.1	8951.56	8430.83	-0.257741	0.493495	-0.522278	0.601477	0.737594	1.42134	Rpl23	protein_coding
ENSRNOG00000004109	118.695	155.254	136.975	-0.0218842	0.553778	-0.0395179	0.968477	0.896434	1.59566	Zfpm2	protein_coding
ENSRNOG00000004110	559.309	543.775	551.542	0.791151	0.5758	1.374	0.169441	0.423015	1.02739	Trib2	protein_coding
ENSRNOG00000004111	23.2205	37.1479	30.1842	-0.708415	0.735951	-0.962585	0.335756	1	0.345589	Soat1	protein_coding
ENSRNOG00000004125	9.80139	2.10324	5.95232	2.43709	1.71287	1.42281	0.15479	1	0	C4bpb	protein_coding
ENSRNOG00000004127	45.2511	231.43	138.341	-1.17669	1.99068	-0.591103	0.554452	0.72985	1.34063	AABR07021840.1	protein_coding
ENSRNOG00000004130	214.318	375.709	295.014	-0.789654	0.383057	-2.06145	0.0392597	0.147584	1.2227	Anapc4	protein_coding
ENSRNOG00000004131	110.506	168.149	139.327	-0.839285	0.465342	-1.80359	0.0712963	0.239784	1.05992	Pkn1	protein_coding
ENSRNOG00000004132	2708.27	1131.73	1920	1.21524	0.309415	3.92753	8.58239e-05	0.00129486	1.42134	Lasp1	protein_coding
ENSRNOG00000004133	63.2546	95.8716	79.5631	-0.495107	0.504829	-0.980741	0.326721	0.591803	1.14441	Slc7a3	protein_coding
ENSRNOG00000004135	91.0033	112.572	101.788	-0.493907	0.514127	-0.960672	0.336717	0.651246	1.00616	RGD1311745	protein_coding
ENSRNOG00000004137	197.728	165.461	181.594	-0.072147	0.48078	-0.150062	0.880715	1	1.05992	Ubtd2	protein_coding
ENSRNOG00000004139	238.354	328.761	283.557	0.360001	0.664236	0.541977	0.587834	0.78302	1.24976	Ndel1	protein_coding
ENSRNOG00000004140	38.5027	35.8014	37.152	0.295918	0.778367	0.380178	0.703813	1	0.790913	Pacrgl	protein_coding
ENSRNOG00000004141	178.212	384.74	281.476	-0.629881	0.505833	-1.24524	0.213045	0.3711	1.59566	Vasn	protein_coding
ENSRNOG00000004143	2484.03	1510.39	1997.21	0.653479	0.274102	2.38407	0.0171223	0.0573961	2	Adipor1	protein_coding
ENSRNOG00000004144	13.7774	26.898	20.3377	-1.18006	1.02404	-1.15236	0.249175	0.989187	0.345589	AABR07001435.1	pseudogene
ENSRNOG00000004145	26.5699	49.0433	37.8066	-0.822821	0.695859	-1.18245	0.237025	0.732857	0.567587	Prorsd1	protein_coding
ENSRNOG00000004146	20.3704	36.9022	28.6363	-1.03914	0.770965	-1.34784	0.177708	0.821737	0.345589	Coro7	protein_coding
ENSRNOG00000004147	8.29497	25.2984	16.7967	-1.50837	1.01136	-1.49142	0.135852	0.42254	0.825508	Abca8a	protein_coding
ENSRNOG00000004148	173.322	133.835	153.578	0.318446	0.492152	0.647049	0.5176	0.672133	1.45775	Cdk17	protein_coding
ENSRNOG00000004152	56.1131	83.7042	69.9086	-0.374421	0.554251	-0.675544	0.49933	0.751806	1.14441	Lrp12	protein_coding
ENSRNOG00000004158	4.63529	13.9197	9.27752	-1.6749	1.6895	-0.991361	0.321509	1	0	Hdac9	protein_coding
ENSRNOG00000004159	964.038	990.355	977.197	-0.127793	0.307737	-0.415267	0.677946	0.788918	1.42134	Flii	protein_coding
ENSRNOG00000004160	275.987	147.861	211.924	1.77706	0.724308	2.45346	0.014149	0.0642231	1.4122	Prps2	protein_coding
ENSRNOG00000004161	67.7607	68.9189	68.3398	0.314412	0.718844	0.437386	0.661831	0.764378	1.47409	Mtif2	protein_coding
ENSRNOG00000004162	18.0853	16.5334	17.3094	0.549083	1.06325	0.516418	0.605563	1	0.345589	Pfkfb2	protein_coding
ENSRNOG00000004165	53.8163	80.0984	66.9574	-0.678219	0.58777	-1.15388	0.248547	0.547074	0.995873	Prkd1	protein_coding
ENSRNOG00000004168	75.3792	161.421	118.4	-0.700813	0.489614	-1.43136	0.152327	0.403162	0.995873	Slc35e4	protein_coding
ENSRNOG00000004169	65.9823	85.1005	75.5414	-0.531782	0.578736	-0.918868	0.358165	0.677105	0.995873	Fzr1	protein_coding
ENSRNOG00000004172	24.3128	91.7156	58.0142	-1.84755	0.762537	-2.42289	0.0153974	0.105031	0.797246	Pdk2	protein_coding
ENSRNOG00000004180	11.6797	17.604	14.6419	-1.45383	1.37239	-1.05935	0.289441	1	0.138885	Fam19a2	protein_coding
ENSRNOG00000004181	250.554	103.651	177.103	1.28284	0.377351	3.39958	0.000674888	0.00821548	1.05992	Sdccag8	protein_coding
ENSRNOG00000004183	53.4691	103.297	78.3831	-0.750911	0.626032	-1.19948	0.230343	0.596729	0.797246	Ccdc59	protein_coding
ENSRNOG00000004185	83.9838	118.35	101.167	0.52981	1.03218	0.513292	0.607747	0.893948	1.00616	Mon2	protein_coding
ENSRNOG00000004186	28.0138	28.7553	28.3845	0.515834	1.23713	0.416961	0.676707	1	0.567587	Snx13	protein_coding
ENSRNOG00000004189	16.9778	36.2153	26.5965	-1.41772	0.905663	-1.56539	0.117491	0.659924	0.342844	Helb	protein_coding
ENSRNOG00000004193	79.9438	79.0452	79.4945	-0.165233	0.554101	-0.2982	0.765551	1	0.797246	Klhl12	protein_coding
ENSRNOG00000004195	28.4554	23.6957	26.0755	0.775196	1.26346	0.613551	0.539512	1	0.342844	Dtl	protein_coding
ENSRNOG00000004196	33382.5	38971.7	36177.1	0.232987	0.547173	0.425802	0.670252	0.840192	1.24976	Rps29	protein_coding
ENSRNOG00000004197	165.966	178.382	172.174	-0.118422	0.381802	-0.310165	0.756435	0.827035	1.45775	Asb12	protein_coding
ENSRNOG00000004198	10.5631	12.2159	11.3895	0.430151	1.46335	0.293949	0.768797	1	0.249757	Stxbp6	protein_coding
ENSRNOG00000004199	37.3187	53.1863	45.2525	-0.431325	0.683994	-0.630598	0.528304	0.945058	0.790913	AABR07062753.1	pseudogene
ENSRNOG00000004205	193.382	322.482	257.932	-0.623757	0.353223	-1.7659	0.0774126	0.227664	1.24976	Pkdcc	protein_coding
ENSRNOG00000004206	1414.8	1339.79	1377.3	0.164746	0.396566	0.415432	0.677826	0.781084	1.44936	Glrx5	protein_coding
ENSRNOG00000004208	104.941	77.2789	91.11	0.11845	0.526493	0.224979	0.821996	1	1.00616	Crim1	protein_coding
ENSRNOG00000004210	86.7579	61.3036	74.0308	0.218909	0.625594	0.349922	0.726397	0.918224	1.14441	Osr1	protein_coding
ENSRNOG00000004212	36.5604	41.3067	38.9336	-0.0619593	0.691101	-0.0896529	0.928563	1	0.567587	Fbxw9	protein_coding
ENSRNOG00000004214	689.56	411.342	550.451	1.08506	0.478154	2.26928	0.0232515	0.116558	1.02739	Rpl26	protein_coding
ENSRNOG00000004216	6.04065	19.6872	12.8639	-2.26085	1.33737	-1.69052	0.0909292	1	0	Lrr1	protein_coding
ENSRNOG00000004217	11.4075	15.2662	13.3368	-0.898477	1.10536	-0.812834	0.416313	1	0.342844	Stk10	protein_coding
ENSRNOG00000004218	6.0387	7.33857	6.68863	0.1528	1.7309	0.0882777	0.929656	1	0	Klhl28	protein_coding
ENSRNOG00000004219	209.339	345.278	277.308	-0.75768	0.365742	-2.07163	0.0383004	0.145061	1.2227	Dhps	protein_coding
ENSRNOG00000004220	127.152	126.442	126.797	0.938227	0.803335	1.16791	0.242841	0.402252	1.59566	Ebag9	protein_coding
ENSRNOG00000004226	107.36	71.3434	89.3517	1.07819	0.675158	1.59694	0.110278	0.256647	1.47409	Irak3	protein_coding
ENSRNOG00000004229	6.67769	17.1055	11.8916	-0.870805	1.17861	-0.738842	0.460003	1	0	Tac3	protein_coding
ENSRNOG00000004232	87.2805	83.292	85.2863	0.0642272	0.485717	0.132232	0.894801	1	0.797246	G2e3	protein_coding
ENSRNOG00000004234	176.781	295.896	236.338	-0.741247	0.409594	-1.80971	0.0703405	0.146462	2.21822	Mgat2	protein_coding
ENSRNOG00000004239	10.6544	12.7238	11.6891	-0.273099	1.66332	-0.164188	0.869583	1	0	LOC100362999	pseudogene
ENSRNOG00000004242	35.4704	70.1366	52.8035	-0.142079	0.968426	-0.146712	0.88336	1	0.839923	Pole2	protein_coding
ENSRNOG00000004245	45.1915	313.887	179.539	-2.78293	0.513227	-5.42242	5.87961e-08	4.18478e-06	1.34063	Mgst3	protein_coding
ENSRNOG00000004246	235.712	556.428	396.07	-0.943696	0.440145	-2.14406	0.0320284	0.127404	1.24976	Spag7	protein_coding
ENSRNOG00000004252	30.362	30.7226	30.5423	-0.103988	0.726034	-0.143228	0.88611	1	0.345589	Eif3h	protein_coding
ENSRNOG00000004255	172.04	208.869	190.455	-0.317853	0.420859	-0.755248	0.4501	0.588092	1.59566	Usf1	protein_coding
ENSRNOG00000004257	290.362	278.653	284.507	0.0756078	0.335924	0.225074	0.821922	0.82278	1.59566	Ctps2	protein_coding
ENSRNOG00000004258	12.9283	7.89198	10.4101	1.43673	1.51484	0.948436	0.342908	1	0	Chst7	protein_coding
ENSRNOG00000004259	132.148	199.277	165.713	-0.739748	0.408257	-1.81197	0.0699914	0.203556	1.34063	Dohh	protein_coding
ENSRNOG00000004263	29.2881	81.029	55.1586	-1.32503	0.754809	-1.75545	0.0791826	0.297771	0.839923	Ints7	protein_coding
ENSRNOG00000004268	241.421	299.546	270.483	-0.40057	0.37901	-1.05689	0.290564	0.447836	1.59566	Zfp386	protein_coding
ENSRNOG00000004273	1061.14	1127.69	1094.42	0.0998883	0.287999	0.346835	0.728715	0.876673	1.24976	Ifitm1	protein_coding
ENSRNOG00000004275	16.9509	12.3916	14.6713	1.0463	1.23885	0.844572	0.39835	1	0.345589	Egfl6	protein_coding
ENSRNOG00000004276	527.38	296.249	411.814	0.662857	0.336373	1.9706	0.0487697	0.164564	1.29448	Itga3	protein_coding
ENSRNOG00000004279	128.586	154.161	141.374	-0.253701	0.433816	-0.584812	0.558674	0.761825	1.24976	Adgra3	protein_coding
ENSRNOG00000004280	360.436	408.777	384.607	-0.251176	0.353688	-0.710163	0.477603	0.654849	1.4122	Tcn2	protein_coding
ENSRNOG00000004281	641.81	353.533	497.672	0.932812	0.307288	3.03563	0.00240037	0.0191429	1.24976	Cobl	protein_coding
ENSRNOG00000004282	86.494	93.3042	89.8991	-0.293017	0.538537	-0.544097	0.586375	1	0.797246	Arl4a	protein_coding
ENSRNOG00000004283	141.085	128.79	134.937	0.0967573	0.477058	0.202821	0.839275	0.91193	1.34063	Camta2	protein_coding
ENSRNOG00000004284	1614.88	1333.35	1474.11	0.209208	0.323712	0.646278	0.518099	0.730992	1.24976	Btg1	protein_coding
ENSRNOG00000004287	34.4385	74.2999	54.3692	-1.09013	0.564094	-1.93254	0.0532934	0.238983	0.797246	Wdr83	protein_coding
ENSRNOG00000004288	192.301	331.908	262.105	-0.866906	0.41291	-2.0995	0.0357725	0.115703	1.59566	Ptrh2	protein_coding
ENSRNOG00000004290	3773.95	2603.09	3188.52	0.547461	0.25177	2.17445	0.0296716	0.10657	1.49722	Grb10	protein_coding
ENSRNOG00000004291	3976.07	2439	3207.53	0.814398	0.280378	2.90464	0.00367679	0.0229172	1.49722	Cltc	protein_coding
ENSRNOG00000004292	255.834	260.652	258.243	-0.826601	0.638041	-1.29553	0.195138	0.351296	1.59566	Sptssa	protein_coding
ENSRNOG00000004300	12.763	15.8771	14.3201	-0.398332	1.03996	-0.383026	0.701701	1	0.342844	Gtf2a1	protein_coding
ENSRNOG00000004301	186.633	391.698	289.166	-1.1357	0.346505	-3.27758	0.00104702	0.010395	1.2227	Dcaf13	protein_coding
ENSRNOG00000004303	45.9657	106.616	76.291	-0.985287	0.8543	-1.15333	0.248776	0.547306	0.995873	Timp3	protein_coding
ENSRNOG00000004304	490.223	423.574	456.899	0.230542	0.336239	0.685651	0.492934	0.69414	1.30633	Syap1	protein_coding
ENSRNOG00000004305	19.0765	2.72871	10.9026	3.44703	1.7105	2.01522	0.0438821	1	0	Abl2	protein_coding
ENSRNOG00000004306	144	78.3649	111.182	0.703971	0.521628	1.34957	0.177156	0.347088	1.47409	Zbtb39	protein_coding
ENSRNOG00000004307	138.62	110.79	124.705	0.600125	0.460564	1.30302	0.192567	0.348049	1.59566	Tor3a	protein_coding
ENSRNOG00000004310	443.924	222.53	333.227	1.08967	0.361388	3.01523	0.00256783	0.0201681	1.24976	Caskin2	protein_coding
ENSRNOG00000004311	13.0018	4.72091	8.86135	1.83113	1.47571	1.24084	0.214664	1	0	Gpr182	protein_coding
ENSRNOG00000004312	223.595	465.185	344.39	-0.89232	0.489666	-1.8223	0.0684089	0.143542	2.21822	Tmbim4	protein_coding
ENSRNOG00000004314	15.636	21.3907	18.5133	-0.229	0.995461	-0.230045	0.818057	1	0.342844	Ppm1h	protein_coding
ENSRNOG00000004317	24.7249	17.5997	21.1623	0.618446	0.857004	0.721637	0.470518	1	0.342844	Vipr2	protein_coding
ENSRNOG00000004319	25.3597	141.503	83.4311	-2.62129	0.551287	-4.75486	1.98588e-06	8.96478e-05	1.00616	AABR07038019.1	processed_pseudogene
ENSRNOG00000004320	131.792	102.262	117.027	0.438338	0.459055	0.95487	0.339644	0.658303	0.995873	Tgm4	protein_coding
ENSRNOG00000004322	8789.3	5416.51	7102.91	0.937676	0.303503	3.08951	0.00200484	0.0167178	1.24976	Sh3kbp1	protein_coding
ENSRNOG00000004327	504.532	374.953	439.743	0.554464	0.330278	1.67878	0.0931952	0.237308	1.4122	Ddc	protein_coding
ENSRNOG00000004328	5.76309	4.20768	4.98539	-0.333441	1.91607	-0.174023	0.861847	1	0	Deptor	protein_coding
ENSRNOG00000004332	7.88359	5.4176	6.65059	0.567449	1.7842	0.318041	0.750454	1	0.249757	Egfr	protein_coding
ENSRNOG00000004333	814.672	296.289	555.481	1.21725	0.329097	3.69876	0.000216659	0.00350458	1.02739	Flywch1	protein_coding
ENSRNOG00000004337	416.402	358.74	387.571	0.216532	0.317988	0.680945	0.495907	0.7147	1.24976	Fam20b	protein_coding
ENSRNOG00000004339	30.0521	198.292	114.172	-1.62588	1.07281	-1.51554	0.129635	0.419717	0.797246	Yy1	protein_coding
ENSRNOG00000004342	43.8656	99.677	71.7713	-1.2978	0.533156	-2.43419	0.0149251	0.0647084	1.47409	Ahr	protein_coding
ENSRNOG00000004344	480.245	346.394	413.319	0.467434	0.299851	1.55889	0.119023	0.292598	1.29448	Zdhhc3	protein_coding
ENSRNOG00000004345	249.095	176.725	212.91	0.628856	0.419675	1.49844	0.13402	0.298952	1.4122	Daam1	protein_coding
ENSRNOG00000004346	20.5619	11.0076	15.7847	-0.336611	1.13305	-0.297084	0.766402	1	0.567587	Notch3	protein_coding
ENSRNOG00000004351	153.733	171.881	162.807	0.0775377	0.45768	0.169415	0.865471	1	1.05992	Slc25a29	protein_coding
ENSRNOG00000004359	2386.74	1225.01	1805.88	0.831904	0.276893	3.00443	0.00266083	0.0188377	1.42134	Wars	protein_coding
ENSRNOG00000004360	143.232	173.704	158.468	-1.11928	0.726407	-1.54084	0.123355	0.306339	1.24976	Gemin2	protein_coding
ENSRNOG00000004361	8.90526	26.0994	17.5023	-1.43332	1.20233	-1.19212	0.233214	0.954408	0.342844	Parp10	protein_coding
ENSRNOG00000004362	31.2842	34.87	33.0771	-0.122235	0.933889	-0.130889	0.895863	1	0.839923	Rps6ka5	protein_coding
ENSRNOG00000004364	456.923	604.72	530.821	-0.42137	0.300658	-1.40149	0.161067	0.364361	1.24976	Babam2	protein_coding
ENSRNOG00000004367	308.784	181.069	244.927	0.738331	0.352425	2.095	0.0361706	0.137283	1.24976	Elk3	protein_coding
ENSRNOG00000004373	310.489	538.247	424.368	-0.799917	0.325416	-2.45814	0.0139658	0.0677053	1.29448	Ddx39a	protein_coding
ENSRNOG00000004377	14.8526	16.9661	15.9093	-0.710615	1.19436	-0.594975	0.55186	1	0.138885	Lpin1	protein_coding
ENSRNOG00000004378	16.8556	16.4417	16.6486	0.578249	1.2073	0.478961	0.631966	1	0.567587	Abca5	protein_coding
ENSRNOG00000004382	41.7556	27.6095	34.6825	1.2469	1.20593	1.03398	0.301146	0.697639	0.790913	Arel1	protein_coding
ENSRNOG00000004387	29.793	78.588	54.1905	-1.56882	0.632341	-2.48097	0.0131027	0.0894943	0.839923	Utp23	protein_coding
ENSRNOG00000004395	385.374	496.817	441.096	-0.547542	0.351514	-1.55767	0.119312	0.339743	1.02739	Fbxw11	protein_coding
ENSRNOG00000004398	42.6578	65.4524	54.0551	-0.661499	0.590443	-1.12034	0.262568	0.625371	0.839923	Pkhd1l1	protein_coding
ENSRNOG00000004400	31.9428	12.9785	22.4606	1.48245	0.932031	1.59056	0.111709	0.374225	0.825508	Avpr1a	protein_coding
ENSRNOG00000004401	2328.39	2175.7	2252.05	0.0337229	0.286051	0.117891	0.906154	0.895331	1.49722	Mrpl13	protein_coding
ENSRNOG00000004402	87.6071	55.6939	71.6505	0.699821	0.546429	1.28072	0.200293	0.54898	0.797246	Lpgat1	protein_coding
ENSRNOG00000004403	23.5424	49.2363	36.3894	-1.08526	0.828921	-1.30925	0.19045	0.532783	0.797246	Slc25a32	protein_coding
ENSRNOG00000004411	23.5273	48.4309	35.9791	-1.37154	0.930005	-1.47477	0.140275	0.441854	0.788353	Tspan8	protein_coding
ENSRNOG00000004412	18.4173	36.1739	27.2956	-1.56134	1.00653	-1.5512	0.120853	0.393024	0.825508	Mtbp	protein_coding
ENSRNOG00000004414	70.6299	76.7517	73.6908	1.00665	0.920272	1.09386	0.274018	0.533635	1.14441	F11r	protein_coding
ENSRNOG00000004415	44.4113	82.2031	63.3072	0.00360305	1.11144	0.00324178	0.997413	1	0.790913	Togaram1	protein_coding
ENSRNOG00000004417	59.7629	67.6627	63.7128	0.476454	0.805729	0.591333	0.554297	0.973515	0.788353	Fam117a	protein_coding
ENSRNOG00000004420	1320.3	1384.83	1352.56	-0.0683215	0.299924	-0.227796	0.819805	0.872193	1.42134	Rad21	protein_coding
ENSRNOG00000004421	156.336	213.516	184.926	-0.437226	0.378018	-1.15663	0.247424	0.407134	1.59566	Rxylt1	protein_coding
ENSRNOG00000004423	7.64675	16.6568	12.1518	-0.90305	1.61657	-0.558621	0.57642	1	0	Zbtb18	protein_coding
ENSRNOG00000004424	86.2446	65.5712	75.9079	0.408296	0.524636	0.778246	0.436424	0.849273	0.797246	Rabif	protein_coding
ENSRNOG00000004425	24.2239	34.2246	29.2243	-0.591312	0.807334	-0.732426	0.463909	1	0.342844	Klhdc1	protein_coding
ENSRNOG00000004426	97.8087	135.43	116.62	-0.530681	0.495501	-1.071	0.28417	0.591603	0.995873	Rps27a	protein_coding
ENSRNOG00000004430	86.3637	67.6367	77.0002	0.172975	0.5133	0.336986	0.736128	0.808263	1.47409	Cep131	protein_coding
ENSRNOG00000004437	9.11256	5.52189	7.31723	1.1459	1.54105	0.743584	0.457128	1	0	Map2k6	protein_coding
ENSRNOG00000004440	113.784	194.188	153.986	-0.788023	0.477351	-1.65083	0.0987741	0.241188	1.45775	Fignl1	protein_coding
ENSRNOG00000004442	194.447	109.958	152.202	0.679916	0.427806	1.58931	0.111991	0.274711	1.34063	Dglucy	protein_coding
ENSRNOG00000004448	11.2962	15.1526	13.2244	-0.559346	1.39148	-0.401979	0.687699	1	0.342844	Acss3	protein_coding
ENSRNOG00000004449	1422.18	1504.85	1463.51	-0.0184604	0.297218	-0.0621106	0.950475	0.918224	1.49722	E2f6	protein_coding
ENSRNOG00000004457	62.8377	57.2676	60.0526	0.0396635	0.634285	0.0625326	0.950139	1	0.790913	AABR07058615.1	protein_coding
ENSRNOG00000004461	107.219	188.846	148.032	-0.335349	0.502139	-0.66784	0.504236	0.692957	1.34063	NEWGENE_6497122	protein_coding
ENSRNOG00000004464	1161.95	611.484	886.715	1.01127	0.284675	3.55236	0.000381792	0.00465385	1.24976	Sel1l	protein_coding
ENSRNOG00000004466	67.4592	41.2512	54.3552	1.50051	0.969829	1.54719	0.121817	0.40299	0.797246	Fam210b	protein_coding
ENSRNOG00000004471	696.401	504.265	600.333	0.668171	0.360769	1.85208	0.064015	0.201306	1.24976	Polr3h	protein_coding
ENSRNOG00000004473	45.4928	42.2583	43.8756	0.0784029	0.666281	0.117672	0.906327	1	0.567587	Ppargc1a	protein_coding
ENSRNOG00000004474	305.972	287.561	296.766	1.43361	1.69023	0.848177	0.396339	0.630253	1.24976	Klhdc2	protein_coding
ENSRNOG00000004476	10.0179	39.4082	24.7131	-1.75419	0.892192	-1.96615	0.049281	0.672133	0.138885	Wif1	protein_coding
ENSRNOG00000004477	412.672	329.116	370.894	0.380613	0.337131	1.12898	0.258908	0.486829	1.24976	Ublcp1	protein_coding
ENSRNOG00000004479	419.805	279.075	349.44	0.544183	0.347626	1.56543	0.117483	0.25388	1.59566	Aurka	protein_coding
ENSRNOG00000004481	892.039	456.696	674.367	1.04637	0.320206	3.26781	0.00108382	0.01016	1.30633	Adss	protein_coding
ENSRNOG00000004482	28.5208	23.3118	25.9163	0.949726	1.05521	0.900037	0.3681	1	0.345589	Ccdc88c	protein_coding
ENSRNOG00000004483	13.7882	13.2903	13.5392	-0.573212	1.44591	-0.396435	0.691784	1	0.138885	Ptprr	protein_coding
ENSRNOG00000004489	19.7503	42.8919	31.3211	-1.58216	0.826794	-1.91361	0.0556702	0.305181	0.567587	Adgre5	protein_coding
ENSRNOG00000004492	247.875	281.159	264.517	-0.347819	0.412936	-0.842306	0.399617	0.547737	1.59566	Mterf3	protein_coding
ENSRNOG00000004493	25.5918	19.9258	22.7588	0.0768906	1.02912	0.0747152	0.940441	1	0.567587	Tasp1	protein_coding
ENSRNOG00000004494	405.273	612.257	508.765	-0.605195	0.319666	-1.89321	0.05833	0.189229	1.24976	Lta4h	protein_coding
ENSRNOG00000004496	964.262	870.33	917.296	0.29497	0.305144	0.966659	0.333715	0.526857	1.42134	Rock2	protein_coding
ENSRNOG00000004500	102.537	192.869	147.703	-0.961409	0.435325	-2.20849	0.0272104	0.113655	1.24976	Myc	protein_coding
ENSRNOG00000004503	44.1163	60.5195	52.3179	-0.264937	0.745444	-0.355409	0.722283	1	0.788353	L3hypdh	protein_coding
ENSRNOG00000004505	22.2324	59.7215	40.9769	-1.56487	0.918508	-1.70371	0.0884348	0.332937	0.788353	Nfic	protein_coding
ENSRNOG00000004509	439.994	443.051	441.522	-0.0591109	0.321055	-0.184114	0.853924	0.934407	1.30633	Eapp	protein_coding
ENSRNOG00000004510	1713.62	934.121	1323.87	0.888176	0.26093	3.40388	0.000664357	0.00623498	1.49722	Slc35b1	protein_coding
ENSRNOG00000004512	95.4646	245.872	170.668	-1.41986	0.407963	-3.48037	0.000500724	0.00508787	1.45775	Apool	protein_coding
ENSRNOG00000004515	567.028	405.527	486.277	0.45774	0.29146	1.57051	0.116298	0.286597	1.30633	Pes1	protein_coding
ENSRNOG00000004516	59.7093	89.6456	74.6775	-0.386563	0.625309	-0.618196	0.536446	0.681113	1.47409	Itgbl1	protein_coding
ENSRNOG00000004517	877.99	292.673	585.332	1.43336	0.312262	4.59024	4.42735e-06	0.00012762	1.4122	Igf1	protein_coding
ENSRNOG00000004518	36.7904	26.4091	31.5998	0.325525	0.76857	0.423546	0.671897	1	0.567587	Cacnb1	protein_coding
ENSRNOG00000004519	151.975	134.838	143.406	0.201224	0.44429	0.452913	0.650611	0.761313	1.45775	Atg2b	protein_coding
ENSRNOG00000004520	3.1237	13.0169	8.0703	-1.6164	1.66799	-0.969071	0.33251	1	0	Wdr60	protein_coding
ENSRNOG00000004521	18.3899	96.021	57.2054	-1.61719	0.93832	-1.7235	0.0847987	0.322987	0.790913	Prpf39	protein_coding
ENSRNOG00000004524	109.74	130.92	120.33	-0.361534	0.460251	-0.785515	0.432151	0.574468	1.59566	Desi2	protein_coding
ENSRNOG00000004526	6798.74	2650.69	4724.72	1.3648	0.239193	5.70587	1.15753e-08	1.06926e-06	1.49722	Cox7a2l	protein_coding
ENSRNOG00000004532	285.168	112.009	198.588	1.21076	0.380396	3.1829	0.0014581	0.012606	1.34063	Dipk1b	protein_coding
ENSRNOG00000004534	5.42658	11.0895	8.25806	-1.26871	1.48349	-0.855225	0.392426	1	0	Spdya	protein_coding
ENSRNOG00000004537	35.6899	23.4312	29.5606	-0.0364746	0.997032	-0.0365832	0.970817	1	0.342844	Rxrg	protein_coding
ENSRNOG00000004538	201.643	218.544	210.093	-0.39086	0.45372	-0.861457	0.388987	0.62397	1.24976	Brd1	protein_coding
ENSRNOG00000004540	4.84988	4.76648	4.80818	0.6976	1.8642	0.374209	0.708249	1	0	Clec3b	protein_coding
ENSRNOG00000004542	24.0744	48.7659	36.4202	-1.00206	0.890044	-1.12585	0.260229	0.773078	0.567587	Ttc8	protein_coding
ENSRNOG00000004544	2340.66	1461.66	1901.16	0.141512	0.429006	0.329859	0.741506	0.884301	1.24976	Ube2e3	protein_coding
ENSRNOG00000004549	225.786	193.161	209.473	-0.078169	0.470366	-0.166187	0.868009	0.847513	1.59566	Dhx40	protein_coding
ENSRNOG00000004553	3091.01	2688.77	2889.89	0.0572164	0.375599	0.152334	0.878924	0.755747	2	Cox20	protein_coding
ENSRNOG00000004554	43.8249	79.2024	61.5137	-0.77634	0.699042	-1.11058	0.266751	0.653566	0.790913	Dcn	protein_coding
ENSRNOG00000004556	475.46	417.778	446.619	0.193922	0.300763	0.644769	0.519077	0.718023	1.29448	Dcaf5	protein_coding
ENSRNOG00000004560	12.1226	2.33767	7.23014	1.82735	1.70168	1.07385	0.282888	1	0	Cacna1b	protein_coding
ENSRNOG00000004563	16.7894	19.7889	18.2892	0.370847	1.33825	0.277113	0.781693	1	0.342844	Sec24a	protein_coding
ENSRNOG00000004571	11.2574	17.3535	14.3055	-0.000340952	1.3111	-0.000260051	0.999793	1	0.342844	RGD1563680	protein_coding
ENSRNOG00000004572	31.0069	32.5634	31.7851	-0.977275	1.20316	-0.812259	0.416643	0.834117	0.788353	Zfp472	protein_coding
ENSRNOG00000004574	167.584	83.7384	125.661	1.13795	0.515701	2.2066	0.0273422	0.11406	1.24976	Ofd1	protein_coding
ENSRNOG00000004577	888.97	600.071	744.521	0.594137	0.281949	2.10725	0.0350963	0.154254	1.02739	Fez2	protein_coding
ENSRNOG00000004578	20.9892	29.6752	25.3322	-0.262364	1.03864	-0.252603	0.800575	1	0.138885	Cthrc1	protein_coding
ENSRNOG00000004581	380.107	259.59	319.849	0.262642	0.402404	0.652684	0.51396	0.727246	1.24976	Zdhhc9	protein_coding
ENSRNOG00000004583	14052.1	9065.41	11558.7	0.798211	0.329499	2.4225	0.0154142	0.0671327	1.44936	Mb	protein_coding
ENSRNOG00000004588	38.9159	40.379	39.6475	0.492344	0.870969	0.565283	0.571881	1	0.567587	Zbed4	protein_coding
ENSRNOG00000004589	42.1427	27.1754	34.659	0.729236	0.707838	1.03023	0.302902	0.696829	0.797246	Galnt16	protein_coding
ENSRNOG00000004591	158.603	187.93	173.266	-0.0292505	0.463137	-0.0631574	0.949641	1	1.05992	Alg12	protein_coding
ENSRNOG00000004595	15.6027	13.948	14.7754	0.713866	1.36099	0.52452	0.599917	1	0.138885	Pou6f1	protein_coding
ENSRNOG00000004598	90.261	86.2521	88.2565	-0.00219054	0.475714	-0.00460473	0.996326	1	0.995873	Tsen54	protein_coding
ENSRNOG00000004602	85.652	135.713	110.683	-1.06832	0.56568	-1.88856	0.0589513	0.171101	1.47409	Rnf145	protein_coding
ENSRNOG00000004604	282.115	200.069	241.092	0.289806	0.375118	0.772574	0.439774	0.677105	1.2227	Slc38a10	protein_coding
ENSRNOG00000004606	245.182	202.973	224.077	0.292053	0.355393	0.821775	0.411205	0.453998	2.21822	Meis1	protein_coding
ENSRNOG00000004608	704.491	1208.82	956.655	-1.00337	0.456748	-2.19678	0.0280362	0.10625	1.42134	Pam16	protein_coding
ENSRNOG00000004610	60.0803	39.1744	49.6273	1.00533	0.909831	1.10496	0.269177	0.658747	0.788353	Lum	protein_coding
ENSRNOG00000004612	1119.01	2031.07	1575.04	-0.633145	0.337961	-1.87343	0.0610093	0.177504	1.44936	Ppp1cb	protein_coding
ENSRNOG00000004613	23.7875	43.2396	33.5135	-0.910654	0.751737	-1.2114	0.225742	0.571765	0.839923	Gpm6b	protein_coding
ENSRNOG00000004614	3.66107	1.17212	2.41659	1.81202	3.23424	0.560262	0.5753	1	0	Lypd6b	protein_coding
ENSRNOG00000004616	3651.89	2008.95	2830.42	0.823009	0.27738	2.96708	0.0030064	0.0197916	1.49722	Npm1	protein_coding
ENSRNOG00000004621	1528.91	1974.79	1751.85	-0.408011	0.325921	-1.25187	0.210617	0.427709	1.24976	Rtn4	protein_coding
ENSRNOG00000004624	819.121	848.589	833.855	0.0104091	0.295572	0.0352168	0.971907	0.956681	1.42134	Rnd3	protein_coding
ENSRNOG00000004628	68.6815	212.677	140.679	-1.59141	0.443889	-3.58515	0.000336888	0.00478274	1.05992	Dazap2	protein_coding
ENSRNOG00000004629	975.93	1014.55	995.238	-0.351271	0.365936	-0.959924	0.337093	0.513399	1.49722	Fkbp3	protein_coding
ENSRNOG00000004637	195.51	281.509	238.51	-0.528666	0.340705	-1.55168	0.120739	0.25879	1.59566	Fbxo7	protein_coding
ENSRNOG00000004639	13.7649	18.2066	15.9858	-0.0400817	1.18295	-0.0338828	0.972971	1	0.825508	Traf6	protein_coding
ENSRNOG00000004640	60.7059	105.806	83.2561	-0.677174	0.500811	-1.35216	0.176325	0.437803	1.00616	Mtfp1	protein_coding
ENSRNOG00000004650	3.06463	1.45212	2.25837	0.837459	2.77253	0.302056	0.762609	1	0	Begain	protein_coding
ENSRNOG00000004657	25.2956	83.8704	54.583	-1.69615	1.37474	-1.23379	0.217279	0.576899	0.797246	Sec23a	protein_coding
ENSRNOG00000004659	441.091	512.883	476.987	-0.0822119	0.492568	-0.166904	0.867445	0.946983	1.29448	Creld2	protein_coding
ENSRNOG00000004660	61.2726	160.402	110.837	-0.752873	0.69022	-1.09077	0.275373	0.535305	1.14441	Fzd6	protein_coding
ENSRNOG00000004662	22.3689	9.49635	15.9326	0.621819	1.10034	0.565113	0.571997	1	0.567587	AC115277.1	protein_coding
ENSRNOG00000004666	11.132	11.4965	11.3142	0.13738	1.3169	0.104321	0.916915	1	0	Prr5l	protein_coding
ENSRNOG00000004667	4.09793	5.33304	4.71548	-0.768181	2.1279	-0.361004	0.718097	1	0.249757	Gen1	protein_coding
ENSRNOG00000004670	29.4719	98.1473	63.8096	-1.71546	0.558786	-3.06998	0.00214077	0.0246818	0.788353	Ddx56	protein_coding
ENSRNOG00000004672	18.9087	20.9821	19.9454	0.1232	0.924146	0.133312	0.893947	1	0.825508	Sec14l2	protein_coding
ENSRNOG00000004673	20.0878	18.6365	19.3622	0.685245	1.3078	0.52397	0.6003	1	0.345589	Rbm43	protein_coding
ENSRNOG00000004677	36.4807	39.7798	38.1302	-0.444046	0.785327	-0.565428	0.571783	0.985968	0.797246	Zeb2	protein_coding
ENSRNOG00000004679	2.36195	4.91633	3.63914	-0.774663	2.2724	-0.3409	0.733179	1	0	Fign	protein_coding
ENSRNOG00000004680	13.6304	10.3954	12.0129	0.569806	1.11339	0.511775	0.608808	1	0	Kif5c	protein_coding
ENSRNOG00000004681	348.003	744.923	546.463	-1.67223	0.558557	-2.99383	0.00275495	0.0210994	1.24976	Eny2	protein_coding
ENSRNOG00000004682	10.9537	13.5637	12.2587	-0.385206	1.40305	-0.274549	0.783663	1	0	Parpbp	protein_coding
ENSRNOG00000004685	78.4025	121.833	100.118	-0.498172	0.496893	-1.00257	0.316066	0.630504	0.995873	Mta3	protein_coding
ENSRNOG00000004686	406.587	397.982	402.285	0.0569318	0.313818	0.181417	0.85604	0.940272	1.29448	Spop	protein_coding
ENSRNOG00000004687	11.3222	15.3283	13.3252	0.265203	1.29905	0.204152	0.838235	1	0.825508	Thbd	protein_coding
ENSRNOG00000004688	56.1428	110.61	83.3764	-1.00363	0.537728	-1.86643	0.0619805	0.177365	1.47409	Rbfox2	protein_coding
ENSRNOG00000004693	195.542	181.105	188.323	-0.00304173	0.400491	-0.007595	0.99394	1	1.05992	Pbx1	protein_coding
ENSRNOG00000004696	37.4486	50.5046	43.9766	-0.125166	1.28316	-0.0975452	0.922293	1	0.788353	Arhgap5	protein_coding
ENSRNOG00000004697	134.76	117.499	126.129	0.157459	0.439087	0.358606	0.71989	0.76646	1.59566	Baalc	protein_coding
ENSRNOG00000004699	69.0458	254.555	161.8	-1.53347	0.576759	-2.65876	0.00784281	0.0461162	1.24976	Fibin	protein_coding
ENSRNOG00000004700	501.504	357.699	429.602	0.182117	0.554131	0.328653	0.742418	0.869292	1.29448	Nxt1	protein_coding
ENSRNOG00000004708	20.9036	26.0354	23.4695	-1.18712	1.09925	-1.07994	0.28017	1	0.138885	Aard	protein_coding
ENSRNOG00000004709	455.245	56.2571	255.751	2.90012	0.403082	7.19485	6.25312e-13	3.71053e-10	1.59566	Foxn3	protein_coding
ENSRNOG00000004710	22.6582	35.8455	29.2518	-0.745841	0.756291	-0.986183	0.324043	0.709734	0.825508	Rbks	protein_coding
ENSRNOG00000004711	795.747	645.035	720.391	0.295154	0.278246	1.06077	0.288796	0.522385	1.24976	Mta1	protein_coding
ENSRNOG00000004719	139.178	93.4419	116.31	0.975448	0.63058	1.54691	0.121886	0.321445	1.14441	Pp2d1	protein_coding
ENSRNOG00000004723	257.357	533.898	395.628	-1.16525	0.367371	-3.17186	0.00151464	0.0124664	1.4122	Fcf1	protein_coding
ENSRNOG00000004726	958.289	960.472	959.381	-0.176847	0.414226	-0.426934	0.669427	0.776628	1.44936	Mapkapk2	protein_coding
ENSRNOG00000004727	141.959	207.966	174.963	-0.706317	0.41894	-1.68596	0.091803	0.253555	1.24976	Nup37	protein_coding
ENSRNOG00000004730	152.159	259.63	205.894	-0.327265	0.532696	-0.614356	0.53898	0.538134	2.21822	Meis2	protein_coding
ENSRNOG00000004731	7.13974	4.81862	5.97918	0.673002	1.69139	0.3979	0.690704	1	0.249757	Ano3	protein_coding
ENSRNOG00000004733	84.865	39.5597	62.2123	0.924374	0.592728	1.55952	0.118872	0.398932	0.790913	Wdr25	protein_coding
ENSRNOG00000004735	220.613	142.728	181.67	0.802624	0.440112	1.82368	0.0682003	0.209589	1.24976	Gzf1	protein_coding
ENSRNOG00000004736	73.3815	42.4458	57.9136	0.81842	0.550563	1.48651	0.137143	0.435753	0.788353	Ralgps2	protein_coding
ENSRNOG00000004737	26.2296	112.665	69.4474	-2.74766	0.813118	-3.37917	0.000727061	0.00911557	1.00616	Cd48	protein_coding
ENSRNOG00000004740	109.06	351.907	230.484	-1.95791	0.436136	-4.48921	7.14873e-06	0.000184895	1.4122	Mmadhc	protein_coding
ENSRNOG00000004741	28992.4	17381.4	23186.9	1.00055	0.374958	2.66843	0.00762071	0.0402491	1.44936	Rpl19	protein_coding
ENSRNOG00000004742	44.5957	99.3941	71.9949	-0.636745	0.770362	-0.826554	0.40849	0.819816	0.797246	Chp1	protein_coding
ENSRNOG00000004749	54.9675	63.4232	59.1954	0.136964	0.659389	0.207714	0.835452	1	0.788353	Slc30a1	protein_coding
ENSRNOG00000004751	48.6882	138.631	93.6598	-0.32626	0.946618	-0.344659	0.730351	0.805026	1.47409	Jkamp	protein_coding
ENSRNOG00000004754	5.54794	7.79647	6.67221	-0.328501	1.36385	-0.240864	0.809661	1	0	Tc2n	protein_coding
ENSRNOG00000004755	1794.23	859.562	1326.9	1.13554	0.28564	3.97543	7.02516e-05	0.00111223	1.42134	Commd9	protein_coding
ENSRNOG00000004760	8.27733	25.8143	17.0458	-1.60064	0.993969	-1.61035	0.107321	0.366105	0.825508	Lars2	protein_coding
ENSRNOG00000004763	215.255	214.261	214.758	0.104498	0.382947	0.272879	0.784946	0.80226	1.59566	Sirpa	protein_coding
ENSRNOG00000004766	458.296	454.882	456.589	0.0462428	0.304566	0.151832	0.87932	0.953941	1.29448	Glis2	protein_coding
ENSRNOG00000004772	13.0026	16.2791	14.6409	-0.342669	1.28685	-0.266285	0.790019	1	0.825508	Cytip	protein_coding
ENSRNOG00000004773	751.539	751.362	751.451	-0.175885	0.328677	-0.535128	0.592561	0.787187	1.24976	Yaf2	protein_coding
ENSRNOG00000004774	243.487	165.904	204.695	0.85751	0.453007	1.89293	0.0583675	0.161611	1.59566	Ccdc175	protein_coding
ENSRNOG00000004775	256.736	237.868	247.302	0.0458313	0.393173	0.116568	0.907203	0.923971	1.4122	Cstf1	protein_coding
ENSRNOG00000004776	807.904	687.227	747.565	0.551323	0.358479	1.53795	0.12406	0.3004	1.29448	Ftsj1	protein_coding
ENSRNOG00000004777	109.57	239.795	174.682	-1.72683	0.663204	-2.60377	0.00922055	0.0515112	1.24976	Esf1	protein_coding
ENSRNOG00000004781	33.9688	11.3759	22.6723	2.21828	1.14344	1.94	0.0523796	0.694015	0.138885	Crmp1	protein_coding
ENSRNOG00000004784	329.326	356.429	342.878	-0.0573802	0.387113	-0.148226	0.882165	0.910913	1.4122	Ndufaf5	protein_coding
ENSRNOG00000004787	1.62974	20.3769	11.0033	-3.89894	1.41438	-2.75664	0.0058398	0.119009	0.249757	AABR07053185.1	protein_coding
ENSRNOG00000004789	63.4078	138.202	100.805	-1.10417	0.453204	-2.43635	0.0148361	0.102032	0.797246	Utp25	protein_coding
ENSRNOG00000004791	387.499	555.77	471.634	0.0733069	0.529459	0.138456	0.88988	0.98136	1.24976	Arf6	protein_coding
ENSRNOG00000004793	949.579	437.36	693.47	0.183849	0.455661	0.403477	0.686597	0.835624	1.29448	Ncln	protein_coding
ENSRNOG00000004794	25.2768	22.6668	23.9718	0.86411	1.05541	0.818745	0.412932	0.808981	0.825508	Rtn1	protein_coding
ENSRNOG00000004805	15.1636	3.41207	9.28784	0.853982	1.72309	0.495612	0.620168	1	0	Stac2	protein_coding
ENSRNOG00000004806	42.4498	59.7529	51.1014	-0.708952	0.62312	-1.13775	0.255227	0.633834	0.797246	Strn	protein_coding
ENSRNOG00000004807	128.877	240.189	184.533	-0.615349	0.472836	-1.3014	0.193122	0.406253	1.24976	Arf2	protein_coding
ENSRNOG00000004812	30.2717	32.1284	31.2	0.491277	0.947635	0.518424	0.604162	1	0.567587	Sema6d	protein_coding
ENSRNOG00000004813	826.705	874.42	850.562	-0.0223813	0.282893	-0.0791158	0.936941	1	1.24976	Rtcb	protein_coding
ENSRNOG00000004814	977.016	1045.44	1011.23	0.109184	0.370134	0.294986	0.768005	0.902582	1.24976	Elob	protein_coding
ENSRNOG00000004819	27.5814	29.563	28.5722	-0.135058	0.777249	-0.173765	0.86205	1	0.567587	Porcn	protein_coding
ENSRNOG00000004820	767.138	1196.83	981.984	-0.790076	0.33311	-2.37182	0.0177008	0.0722197	1.49722	Sar1b	protein_coding
ENSRNOG00000004821	18.5359	26.1118	22.3238	-0.0570603	1.41005	-0.0404667	0.967721	1	0.825508	Sntb1	protein_coding
ENSRNOG00000004823	7.51097	22.3473	14.9291	-1.58502	0.995408	-1.59233	0.111311	0.639459	0.342844	Dock4	protein_coding
ENSRNOG00000004826	158.741	176.229	167.485	-0.135001	0.386679	-0.34913	0.726992	0.875733	1.24976	Sos2	protein_coding
ENSRNOG00000004827	646.59	710.049	678.32	0.1506	0.410737	0.366659	0.713874	0.848657	1.30633	Papola	protein_coding
ENSRNOG00000004829	604.816	403.684	504.25	0.440614	0.340564	1.29378	0.195743	0.379646	1.4122	Immp1l	protein_coding
ENSRNOG00000004831	33.6811	20.7266	27.2039	1.01539	1.30018	0.780963	0.434824	1	0.345589	Arid2	protein_coding
ENSRNOG00000004834	138.595	138.453	138.524	0.00406251	0.450515	0.00901748	0.992805	0.954878	1.45775	Llgl2	protein_coding
ENSRNOG00000004837	70.6562	108.211	89.4336	-0.8528	0.625115	-1.36423	0.172496	0.500419	0.797246	Limd1	protein_coding
ENSRNOG00000004839	12.8082	9.96001	11.3841	0.811997	1.20633	0.673116	0.500874	1	0	B4galnt1	protein_coding
ENSRNOG00000004841	184.404	163.572	173.988	0.951296	2.1011	0.452762	0.65072	0.902102	1.05992	Akap6	protein_coding
ENSRNOG00000004842	26.3236	50.3937	38.3587	-0.196937	1.06796	-0.184406	0.853695	1	0.839923	Dnajc24	protein_coding
ENSRNOG00000004843	16.2011	37.4942	26.8476	-0.584001	1.02747	-0.568388	0.569771	0.962281	0.825508	LOC100362333	protein_coding
ENSRNOG00000004844	73.9539	226.012	149.983	-1.55347	0.434561	-3.57481	0.000350479	0.00386341	1.45775	Med30	protein_coding
ENSRNOG00000004846	181.324	307.377	244.35	-0.65553	0.437128	-1.49963	0.13371	0.223685	2.21822	Atp6v1c1	protein_coding
ENSRNOG00000004857	15.064	41.9668	28.5154	-1.80018	1.00703	-1.78762	0.0738373	0.287611	0.825508	L2hgdh	protein_coding
ENSRNOG00000004861	5.82216	5.09204	5.4571	-0.105077	1.94654	-0.0539811	0.95695	1	0	Itga4	protein_coding
ENSRNOG00000004863	173.329	155.049	164.189	0.555828	0.580722	0.957133	0.3385	0.632815	1.05992	Mpped2	protein_coding
ENSRNOG00000004864	55.6522	66.5315	61.0918	0.0512723	0.709094	0.0723067	0.942358	1	0.797246	Prpf40a	protein_coding
ENSRNOG00000004865	6.37661	3.46422	4.92041	0.797144	1.9074	0.417921	0.676005	1	0	Pkd1l1	protein_coding
ENSRNOG00000004870	9.05811	8.37398	8.71604	0.0361643	1.58491	0.0228179	0.981796	1	0	Dyrk3	protein_coding
ENSRNOG00000004874	34.8859	7.75527	21.3206	2.66966	1.07283	2.48843	0.0128307	0.163586	0.342844	Flrt3	protein_coding
ENSRNOG00000004882	140.952	83.5711	112.262	0.943191	0.583421	1.61665	0.105953	0.250703	1.47409	Capn6	protein_coding
ENSRNOG00000004883	2293.11	3047.83	2670.47	-0.947158	0.419923	-2.25555	0.0240987	0.104976	1.24976	Erh	protein_coding
ENSRNOG00000004888	16.6825	17.9682	17.3254	-1.26287	1.16959	-1.07976	0.280251	0.803656	0.567587	Spred2	protein_coding
ENSRNOG00000004889	20.0724	5.14418	12.6083	1.80041	1.50886	1.19322	0.232783	1	0.249757	Vangl2	protein_coding
ENSRNOG00000004891	173.569	178.726	176.148	-0.0211177	0.477925	-0.0441862	0.964756	1	1.05992	Arl14ep	protein_coding
ENSRNOG00000004893	112.81	160.083	136.446	-0.745739	0.56089	-1.32956	0.183663	0.376322	1.34063	Dmac2l	protein_coding
ENSRNOG00000004899	6.98606	1.64097	4.31352	3.54728	2.44502	1.45082	0.14683	1	0	Kcns3	protein_coding
ENSRNOG00000004901	65.2174	114.743	89.9802	-0.818673	0.462764	-1.7691	0.0768779	0.301486	0.797246	Slc4a1ap	protein_coding
ENSRNOG00000004903	146.18	134.923	140.552	0.195756	0.470568	0.415999	0.677411	0.813558	1.34063	Ebp	protein_coding
ENSRNOG00000004904	647.73	939.436	793.583	-0.540663	0.351743	-1.5371	0.12427	0.3006	1.29448	Pa2g4	protein_coding
ENSRNOG00000004908	423.443	243.733	333.588	1.21158	0.477647	2.53657	0.0111945	0.0603298	1.2227	Smc6	protein_coding
ENSRNOG00000004909	35.7188	94.4926	65.1057	-0.998288	0.738033	-1.35263	0.176173	0.44079	0.995873	Cnot2	protein_coding
ENSRNOG00000004910	607.891	341.807	474.849	0.764363	0.303605	2.51763	0.0118148	0.0597566	1.30633	Eif2d	protein_coding
ENSRNOG00000004912	46.8253	40.3075	43.5664	0.189022	1.03552	0.182539	0.85516	1	0.839923	Itgav	protein_coding
ENSRNOG00000004917	63.114	30.2191	46.6666	0.806753	0.692255	1.1654	0.243858	0.619828	0.790913	Rasal2	protein_coding
ENSRNOG00000004918	14.1303	23.2008	18.6655	-1.06983	1.40298	-0.762544	0.445736	1	0.567587	Kcna4	protein_coding
ENSRNOG00000004921	487.478	318.137	402.808	0.890267	0.427389	2.08304	0.0372478	0.129397	1.4122	Nusap1	protein_coding
ENSRNOG00000004923	38.3037	84.7513	61.5275	-0.794117	0.762692	-1.0412	0.297782	0.690533	0.797246	Map4k5	protein_coding
ENSRNOG00000004925	640.862	793.358	717.11	-0.328472	0.313064	-1.04922	0.294078	0.488981	1.4122	Ppp1r12a	protein_coding
ENSRNOG00000004926	4.87158	26.1963	15.534	-2.20071	1.29631	-1.69768	0.0895679	0.926167	0.138885	Mettl15	protein_coding
ENSRNOG00000004927	25.7597	71.9245	48.8421	-1.55378	0.635336	-2.4456	0.0144609	0.126967	0.567587	Supt7l	protein_coding
ENSRNOG00000004928	9.64475	4.81862	7.23169	1.25065	1.59694	0.783156	0.433535	1	0	Sntg2	protein_coding
ENSRNOG00000004936	965.037	901.063	933.05	0.104267	0.32488	0.320941	0.748255	0.808496	1.49722	Sdc2	protein_coding
ENSRNOG00000004940	134.035	83.8078	108.921	0.646703	0.439746	1.47063	0.141391	0.441004	0.797246	Rnf215	protein_coding
ENSRNOG00000004941	133.062	192.017	162.539	-0.416273	0.429389	-0.969453	0.332319	0.626098	1.05992	Gpn1	protein_coding
ENSRNOG00000004950	2.19664	8.51069	5.35366	-1.65281	1.97034	-0.838847	0.401555	1	0.249757	Ubxn2a	protein_coding
ENSRNOG00000004951	40.7989	51.6936	46.2462	-0.314286	0.71857	-0.437377	0.661838	1	0.567587	Kif16b	protein_coding
ENSRNOG00000004956	3.57246	1.87539	2.72393	1.34666	3.14368	0.428369	0.668383	1	0	Jade2	protein_coding
ENSRNOG00000004959	124.567	155.486	140.026	-0.51106	0.431437	-1.18455	0.236195	0.395232	1.59566	Actr2	protein_coding
ENSRNOG00000004962	16.5284	61.4158	38.9721	-1.96238	0.846876	-2.3172	0.0204926	0.16023	0.567587	Prdm4	protein_coding
ENSRNOG00000004964	20.7057	37.501	29.1033	-0.325358	0.810402	-0.401477	0.688069	1	0.138885	Erbb3	protein_coding
ENSRNOG00000004967	455.881	577.659	516.77	-0.086709	0.375836	-0.23071	0.81754	1	1.02739	Snrpb2	protein_coding
ENSRNOG00000004968	86.9796	73.1785	80.0791	0.286033	0.513568	0.556953	0.577559	0.869796	1.00616	Ncapg2	protein_coding
ENSRNOG00000004971	2.70447	17.8158	10.2601	-2.38918	1.57795	-1.5141	0.130001	0.828486	0.249757	Txlng	protein_coding
ENSRNOG00000004972	290.634	610.439	450.537	-1.12417	0.307495	-3.6559	0.000256282	0.00343422	1.24976	Upp1	protein_coding
ENSRNOG00000004973	719.093	781.284	750.188	-0.119097	0.302436	-0.393793	0.693734	0.801814	1.4122	Ppp2r5c	protein_coding
ENSRNOG00000004980	902.406	692.347	797.377	0.454958	0.372382	1.22175	0.221802	0.410373	1.4122	Rangrf	protein_coding
ENSRNOG00000004992	615.651	1049.24	832.444	-0.740249	0.343244	-2.15663	0.0310347	0.112205	1.44936	Rab1a	protein_coding
ENSRNOG00000004996	411.272	312.272	361.772	0.352257	0.348872	1.0097	0.312638	0.383896	2.21822	Zcrb1	protein_coding
ENSRNOG00000005003	5.53282	1.39997	3.46639	2.11124	2.8162	0.749677	0.453449	1	0.249757	Ptprn2	protein_coding
ENSRNOG00000005006	50.0825	174.39	112.236	-1.79276	0.441825	-4.05762	4.95749e-05	0.00132195	0.797246	Ndufaf1	protein_coding
ENSRNOG00000005009	144.905	65.6374	105.271	1.15599	0.448741	2.57607	0.00999315	0.0485685	1.47409	Zfp3	protein_coding
ENSRNOG00000005012	173.674	234.718	204.196	-0.404602	0.386887	-1.04579	0.295659	0.490579	1.4122	Utp14a	protein_coding
ENSRNOG00000005015	209.79	162.225	186.007	0.585805	0.485202	1.20734	0.2273	0.40853	1.45775	Rabep1	protein_coding
ENSRNOG00000005016	209.598	171.677	190.637	0.509053	0.426715	1.19296	0.232886	0.435508	1.34063	Tmed4	protein_coding
ENSRNOG00000005017	74.565	37.4419	56.0035	1.37035	0.684266	2.00266	0.0452142	0.216484	0.788353	AABR07028839.1	protein_coding
ENSRNOG00000005018	6.30508	2.99537	4.65022	1.21212	1.89993	0.63798	0.523487	1	0	Scn2a	protein_coding
ENSRNOG00000005021	167.358	180.536	173.947	-0.147965	0.397598	-0.372146	0.709784	0.835177	1.34063	Orc4	protein_coding
ENSRNOG00000005024	598.736	449.733	524.234	0.400374	0.288401	1.38826	0.165059	0.416236	1.02739	Cdkn2aipnl	protein_coding
ENSRNOG00000005031	216.08	252	234.04	-0.0945698	0.450957	-0.209709	0.833895	0.69292	2.21822	Surf6	protein_coding
ENSRNOG00000005033	58.055	138.234	98.1445	-0.249576	0.908939	-0.274579	0.783639	0.95769	1.14441	Acvr1	protein_coding
ENSRNOG00000005034	377.418	195.397	286.408	1.06133	0.355274	2.98737	0.00281393	0.0217074	1.2227	Arhgef25	protein_coding
ENSRNOG00000005037	7.90667	19.9646	13.9356	-1.17576	1.32673	-0.88621	0.375505	0.769951	0.825508	Kif18a	protein_coding
ENSRNOG00000005038	24.9953	146.905	85.95	-2.82132	0.649392	-4.34456	1.39554e-05	0.000306696	1.47409	Ube2t	protein_coding
ENSRNOG00000005039	847.785	771.244	809.514	0.100023	0.302327	0.330844	0.740762	0.687053	2	Tfpi	protein_coding
ENSRNOG00000005041	5229.24	6725.68	5977.46	-0.393617	0.240638	-1.63573	0.101897	0.200937	2	Crip2	protein_coding
ENSRNOG00000005042	40.7907	12.6418	26.7162	1.56568	0.856651	1.82768	0.0675974	0.271727	0.825508	Ranbp17	protein_coding
ENSRNOG00000005043	5.98886	7.01958	6.50422	0.354428	1.63053	0.217369	0.827921	1	0	Cpeb2	protein_coding
ENSRNOG00000005045	802.505	465.671	634.088	0.770424	0.29409	2.61969	0.008801	0.0485988	1.29448	Ppp2r5e	protein_coding
ENSRNOG00000005046	296.611	372.369	334.49	0.129256	0.415628	0.310988	0.75581	0.658068	2.21822	Tspan13	protein_coding
ENSRNOG00000005052	168.553	120.205	144.379	0.462428	0.401021	1.15313	0.248858	0.526857	1.05992	Slc39a9	protein_coding
ENSRNOG00000005053	1953.34	1726.53	1839.93	0.391192	0.369337	1.05917	0.289521	0.52312	1.24976	Egln3	protein_coding
ENSRNOG00000005058	12.1135	29.7356	20.9245	-1.36941	0.872528	-1.56948	0.116537	0.384236	0.825508	Lpcat4	protein_coding
ENSRNOG00000005061	1157.36	862.112	1009.74	0.490443	0.458236	1.07028	0.284491	0.385897	2	Dlst	protein_coding
ENSRNOG00000005062	32.8429	117.004	74.9235	-2.57072	0.869448	-2.95673	0.00310925	0.0246818	1.14441	AABR07051190.1	protein_coding
ENSRNOG00000005063	2.10803	8.09399	5.10101	-1.60672	1.99514	-0.805315	0.420638	1	0	Atl1	protein_coding
ENSRNOG00000005074	34.8807	110.612	72.7465	-0.544517	0.976666	-0.557526	0.577168	0.874168	0.995873	Arl6ip6	protein_coding
ENSRNOG00000005076	67.7457	44.1548	55.9503	0.534893	0.649135	0.824009	0.409934	0.821737	0.797246	Bcorl1	protein_coding
ENSRNOG00000005077	1.01566	17.1764	9.09603	-4.79997	1.87105	-2.56539	0.010306	1	0	AABR07015719.1	processed_pseudogene
ENSRNOG00000005081	11.4029	13.0559	12.2294	-1.01734	1.72322	-0.590371	0.554942	1	0	Fbxl20	protein_coding
ENSRNOG00000005082	97.2801	45.3928	71.3365	1.60781	0.713631	2.253	0.0242594	0.122486	0.995873	Irf6	protein_coding
ENSRNOG00000005083	1226.85	524.969	875.91	0.90795	0.355518	2.55387	0.0106532	0.0514936	1.44936	Rtfdc1	protein_coding
ENSRNOG00000005087	194.734	191.237	192.985	0.0940264	0.401566	0.234149	0.814869	0.818269	1.59566	Cebpz	protein_coding
ENSRNOG00000005094	65.7994	32.8235	49.3114	0.983828	0.622526	1.58038	0.11402	0.389552	0.788353	C1qtnf7	protein_coding
ENSRNOG00000005096	878.178	979.469	928.824	-0.0622655	0.290972	-0.213991	0.830554	0.731198	2	Bzw2	protein_coding
ENSRNOG00000005101	63.2322	107.117	85.1746	-0.802125	0.511211	-1.56907	0.116632	0.339719	1.00616	Mia2	protein_coding
ENSRNOG00000005102	673.988	958.56	816.274	-0.562995	0.362499	-1.5531	0.1204	0.273989	1.44936	Washc3	protein_coding
ENSRNOG00000005105	5.57425	11.0076	8.2909	-1.20441	1.64019	-0.73431	0.46276	1	0.249757	Sun3	protein_coding
ENSRNOG00000005107	69.1182	64.6866	66.9024	0.223256	0.590117	0.378325	0.70519	1	0.797246	Recql5	protein_coding
ENSRNOG00000005108	217.975	279.471	248.723	-0.296151	0.348664	-0.849388	0.395665	0.638082	1.2227	Wfs1	protein_coding
ENSRNOG00000005115	383.945	155.399	269.672	1.26032	0.342587	3.67882	0.000234317	0.00261204	1.59566	Asf1b	protein_coding
ENSRNOG00000005116	27.7752	12.6565	20.2158	1.57754	0.970248	1.62592	0.103967	1	0.138885	LOC108350502	pseudogene
ENSRNOG00000005122	6.72569	10.3887	8.55718	-0.895021	1.63188	-0.548459	0.583377	1	0	Uvssa	protein_coding
ENSRNOG00000005123	92.4432	322.582	207.513	-1.79608	0.396157	-4.53374	5.79477e-06	0.000143388	1.59566	Emc2	protein_coding
ENSRNOG00000005124	30.1242	58.5058	44.315	-0.93048	0.67113	-1.38644	0.165613	0.491265	0.788353	Plekhh2	protein_coding
ENSRNOG00000005126	327.857	333.928	330.893	-0.0645426	0.342955	-0.188195	0.850723	0.954742	1.24976	Pqlc3	protein_coding
ENSRNOG00000005129	230.887	218.324	224.606	-0.063199	0.413039	-0.15301	0.87839	0.908694	1.4122	Dtx3	protein_coding
ENSRNOG00000005130	26.9589	14.5601	20.7595	1.17111	1.33945	0.874323	0.381942	1	0.138885	Ogdh	protein_coding
ENSRNOG00000005133	83.2647	31.8535	57.5591	1.18954	0.62173	1.91327	0.055714	0.247699	0.788353	Mapt	protein_coding
ENSRNOG00000005138	450.97	201.025	325.997	1.15676	0.334271	3.46054	0.000539089	0.00389509	2.21822	Pip4k2c	protein_coding
ENSRNOG00000005141	194.967	179.903	187.435	0.192572	0.406377	0.473875	0.635589	0.81669	1.24976	Hus1	protein_coding
ENSRNOG00000005144	62.5581	106.221	84.3898	-0.648148	0.600336	-1.07964	0.280302	0.669196	0.797246	Tmem18	protein_coding
ENSRNOG00000005149	214.925	221.922	218.423	-0.0409554	0.349608	-0.117147	0.906744	0.993187	1.24976	Sacm1l	protein_coding
ENSRNOG00000005151	96.8767	110.753	103.815	-0.253514	0.451089	-0.562004	0.574113	0.70734	1.47409	Dync2li1	protein_coding
ENSRNOG00000005153	108.115	88.6805	98.3979	0.757491	0.554732	1.36551	0.172094	0.499534	0.797246	Tedc1	protein_coding
ENSRNOG00000005157	1550.31	2021.66	1785.98	-0.777932	0.38189	-2.03706	0.0416443	0.151907	1.24976	Rbbp7	protein_coding
ENSRNOG00000005158	127.964	332.038	230.001	-1.7409	0.48233	-3.60935	0.000306967	0.00249396	2.21822	Slc24a5	protein_coding
ENSRNOG00000005174	2.86978	26.6687	14.7693	-2.25218	1.47257	-1.52942	0.126161	0.40299	0.825508	Tmem121	protein_coding
ENSRNOG00000005175	30.4107	68.1899	49.3003	-0.461439	0.793153	-0.581778	0.560716	0.973695	0.797246	Sgpp1	protein_coding
ENSRNOG00000005176	23.6976	58.4134	41.0555	-1.11493	0.689508	-1.617	0.105878	0.358263	0.839923	Map7d2	protein_coding
ENSRNOG00000005177	244.782	175.49	210.136	0.593449	0.397775	1.49192	0.13572	0.325554	1.24976	Tp53i3	protein_coding
ENSRNOG00000005183	504.325	447.525	475.925	0.1505	0.351644	0.42799	0.668658	0.819417	1.30633	Rtf1	protein_coding
ENSRNOG00000005184	496.156	605.25	550.703	-0.315014	0.314271	-1.00236	0.316167	0.551352	1.24976	Nop10	protein_coding
ENSRNOG00000005185	19.3382	12.2989	15.8186	0.56602	1.21815	0.464656	0.642178	1	0.342844	Nxph3	protein_coding
ENSRNOG00000005190	281.55	234.412	257.981	0.4143	0.389461	1.06378	0.287429	0.365381	2.21822	Nipal2	protein_coding
ENSRNOG00000005191	6.52946	11.2165	8.87298	-0.565876	1.2167	-0.465089	0.641867	1	0	Trim44	protein_coding
ENSRNOG00000005193	137.812	140.222	139.017	-0.19413	0.526244	-0.368897	0.712205	0.86664	1.24976	Pfas	protein_coding
ENSRNOG00000005195	1732.99	4518.78	3125.88	-0.859531	0.40361	-2.1296	0.0332042	0.119009	1.42134	Cst3	protein_coding
ENSRNOG00000005196	30.9328	51.4743	41.2036	-0.00120276	1.18637	-0.00101382	0.999191	1	0.567587	Slc12a6	protein_coding
ENSRNOG00000005203	217.048	1208.93	712.987	-2.78081	0.549008	-5.06515	4.08068e-07	2.09247e-05	1.24976	Sec61g	protein_coding
ENSRNOG00000005209	28.8119	32.9918	30.9019	-0.135543	0.801953	-0.169016	0.865784	1	0.788353	Spred1	protein_coding
ENSRNOG00000005215	2.33241	3.74421	3.03831	-0.618437	2.43028	-0.254472	0.799131	1	0	Klhl4	protein_coding
ENSRNOG00000005218	355.111	362.365	358.738	-0.00918578	0.309787	-0.0296519	0.976345	1	1.2227	Sf3a1	protein_coding
ENSRNOG00000005227	8.63888	10.9861	9.81248	-0.896074	1.44326	-0.620866	0.534688	1	0	Tfap4	protein_coding
ENSRNOG00000005228	293.964	222.534	258.249	0.288528	0.482194	0.598365	0.549597	0.544888	2.21822	Gnptab	protein_coding
ENSRNOG00000005229	34.7792	45.7162	40.2477	-0.178694	0.682317	-0.261893	0.793404	1	0.788353	Sec16b	protein_coding
ENSRNOG00000005234	74.858	121.876	98.367	-0.64459	0.486544	-1.32484	0.185225	0.523884	0.797246	Gxylt1	protein_coding
ENSRNOG00000005243	32.8985	43.7088	38.3037	-0.428609	0.654756	-0.654608	0.51272	0.899111	0.839923	Pop1	protein_coding
ENSRNOG00000005248	292.4	243.352	267.876	0.188198	0.34215	0.550044	0.582289	0.682116	1.59566	Slc1a4	protein_coding
ENSRNOG00000005249	147.856	181.907	164.882	-0.194869	0.40409	-0.482242	0.629634	0.812438	1.24976	Snx6	protein_coding
ENSRNOG00000005256	224.307	224.009	224.158	-0.367392	0.477982	-0.768631	0.442113	0.625675	1.4122	Zc3h15	protein_coding
ENSRNOG00000005257	1980.19	1980.57	1980.38	0.275861	0.384355	0.717725	0.472927	0.628524	1.49722	Prkaca	protein_coding
ENSRNOG00000005258	9.84939	84.6369	47.2431	-3.42881	0.792812	-4.32487	1.5262e-05	0.000503747	0.839923	Myef2	protein_coding
ENSRNOG00000005260	12.5067	62.2122	37.3595	-2.27405	0.950034	-2.39366	0.0166813	0.111496	0.788353	Acp1	protein_coding
ENSRNOG00000005261	581.407	371.298	476.352	0.844449	0.374865	2.25267	0.0242798	0.119807	1.02739	Fbxl5	protein_coding
ENSRNOG00000005263	250.862	273.208	262.035	-0.158597	0.346005	-0.458368	0.646688	0.722774	1.59566	Scaf11	protein_coding
ENSRNOG00000005264	473.85	325.422	399.636	0.526985	0.303946	1.73381	0.0829517	0.269304	1.02739	Sav1	protein_coding
ENSRNOG00000005269	7703.72	3114.07	5408.9	1.13976	0.271147	4.20348	2.62841e-05	0.000565229	1.24976	Srl	protein_coding
ENSRNOG00000005270	90.4329	48.6055	69.5192	0.903012	0.560296	1.61167	0.107034	0.25193	1.47409	Sycp3	protein_coding
ENSRNOG00000005271	12.4844	21.7944	17.1394	-0.493853	1.31972	-0.374212	0.708247	1	0.345589	Rapgef5	protein_coding
ENSRNOG00000005274	77.9454	121.173	99.559	-0.381138	0.555757	-0.6858	0.492839	0.651056	1.47409	Vrk1	protein_coding
ENSRNOG00000005275	15.8276	99.2274	57.5275	-2.3986	0.637612	-3.76185	0.000168662	0.0033813	0.839923	Shmt1	protein_coding
ENSRNOG00000005276	46.8655	75.2112	61.0383	-0.458322	0.944415	-0.485297	0.627466	1	0.839923	Csnk2a1	protein_coding
ENSRNOG00000005277	162.565	111.078	136.822	0.674619	0.472016	1.42923	0.152938	0.336066	1.34063	Ptprv	protein_coding
ENSRNOG00000005279	212.225	193.517	202.871	0.134576	0.357944	0.375968	0.706941	0.873034	1.2227	Ndufaf7	protein_coding
ENSRNOG00000005281	111.891	169.633	140.762	-0.259019	0.524553	-0.49379	0.621455	0.741164	1.45775	Stx16	protein_coding
ENSRNOG00000005285	393.176	162.641	277.908	1.30439	0.364042	3.58308	0.000339566	0.00433812	1.2227	Fbxo33	protein_coding
ENSRNOG00000005289	36.2767	36.9649	36.6208	0.0163036	0.78974	0.0206443	0.983529	1	0.839923	Prkd3	protein_coding
ENSRNOG00000005290	4235.14	8449.84	6342.49	-1.06395	0.266457	-3.99294	6.52581e-05	0.00115808	1.24976	Ywhae	protein_coding
ENSRNOG00000005291	70.3437	103.215	86.7794	-0.508112	0.482897	-1.05222	0.2927	0.473666	1.47409	Slc38a1	protein_coding
ENSRNOG00000005292	111.908	96.65	104.279	0.433412	0.622086	0.696708	0.485986	0.794837	1.00616	Trip11	protein_coding
ENSRNOG00000005298	177.538	188.794	183.166	-0.089204	0.373681	-0.238717	0.811325	1	1.05992	Zfp513	protein_coding
ENSRNOG00000005301	575.573	716.04	645.807	-0.25035	0.285905	-0.875642	0.381225	0.616641	1.24976	Eif2b4	protein_coding
ENSRNOG00000005302	9.74499	1.26326	5.50412	2.67108	1.80528	1.4796	0.138981	0.857478	0.249757	Slc2a9	protein_coding
ENSRNOG00000005303	79.285	62.5077	70.8963	0.284608	0.558943	0.509189	0.61062	0.837883	1.14441	Tbc1d25	protein_coding
ENSRNOG00000005308	75.7804	284.665	180.223	-1.41682	0.639418	-2.2158	0.0267051	0.125864	1.05992	Tmx2	protein_coding
ENSRNOG00000005310	1577.68	862.283	1219.98	0.856046	0.259341	3.30085	0.000963913	0.0066585	2	Cul1	protein_coding
ENSRNOG00000005323	70.7371	45.5401	58.1386	0.704518	0.589587	1.19493	0.232113	0.725487	0.567587	AABR07064873.1	processed_transcript
ENSRNOG00000005326	114.759	81.1719	97.9652	0.272094	0.530215	0.513177	0.607828	0.899111	0.995873	Cnrip1	protein_coding
ENSRNOG00000005330	725.601	340.321	532.961	1.23435	0.389334	3.1704	0.00152228	0.013268	1.30633	Crebbp	protein_coding
ENSRNOG00000005331	74.3725	269.772	172.073	-1.74966	0.489378	-3.57526	0.000349878	0.00436754	1.24976	Vapb	protein_coding
ENSRNOG00000005332	60.4818	26.9006	43.6912	0.344136	0.775922	0.443519	0.657391	1	0.790913	Csdc2	protein_coding
ENSRNOG00000005333	723.739	1084.67	904.203	-0.0570065	0.459518	-0.124057	0.90127	0.908694	1.44936	Azin1	protein_coding
ENSRNOG00000005334	114.799	108.528	111.663	-0.0951225	0.493165	-0.192882	0.847051	1	0.797246	Acvr2a	protein_coding
ENSRNOG00000005335	10.2621	6.06317	8.16261	0.740576	1.30025	0.569563	0.568974	1	0	Galnt13	protein_coding
ENSRNOG00000005342	22.1284	14.228	18.1782	1.13418	1.25064	0.906877	0.364472	1	0.138885	Rassf5	protein_coding
ENSRNOG00000005344	91.1446	117.009	104.077	-0.561221	0.513142	-1.09369	0.274089	0.533677	1.14441	Nol10	protein_coding
ENSRNOG00000005345	147.557	95.2889	121.423	0.591688	0.424774	1.39295	0.163635	0.351018	1.34063	Vsnl1	protein_coding
ENSRNOG00000005346	259.893	207.361	233.627	0.358141	0.393688	0.909707	0.362977	0.556905	1.4122	Tmem128	protein_coding
ENSRNOG00000005347	43.6376	67.7374	55.6875	-1.20113	0.803307	-1.49524	0.134853	0.431108	0.788353	Fjx1	protein_coding
ENSRNOG00000005348	7.37575	9.02769	8.20172	-1.04884	1.53996	-0.681082	0.495819	1	0.249757	Pamr1	protein_coding
ENSRNOG00000005350	97.4839	157.471	127.478	-0.717544	0.418497	-1.71457	0.0864233	0.244456	1.24976	Pwp1	protein_coding
ENSRNOG00000005352	17.8104	9.07169	13.441	1.11889	1.13066	0.989592	0.322374	0.707927	0.825508	Elf4	protein_coding
ENSRNOG00000005353	242.439	275.73	259.084	0.16456	0.464339	0.354397	0.723041	0.88308	1.2227	Rybp	protein_coding
ENSRNOG00000005355	201.521	390.837	296.179	-1.00438	0.329629	-3.04699	0.00231143	0.0189335	1.2227	Ncstn	protein_coding
ENSRNOG00000005357	407.566	613.909	510.738	-0.426649	0.340587	-1.25269	0.21032	0.427458	1.24976	Ctc1	protein_coding
ENSRNOG00000005358	726.653	1115.74	921.198	-0.412244	0.30957	-1.33167	0.18297	0.291581	2	Pmm1	protein_coding
ENSRNOG00000005360	343.422	257.558	300.49	0.533789	0.41136	1.29762	0.194418	0.37775	1.4122	Dhrs7b	protein_coding
ENSRNOG00000005362	397.004	257.304	327.154	0.595464	0.325357	1.83018	0.0672224	0.191541	1.4122	Rab3ip	protein_coding
ENSRNOG00000005371	92.9351	63.1682	78.0517	0.595507	0.503728	1.1822	0.237126	0.606743	0.797246	Klhl29	protein_coding
ENSRNOG00000005374	190.351	172.016	181.184	-0.0841037	0.471205	-0.178486	0.858341	1	1.05992	Lyar	protein_coding
ENSRNOG00000005376	90.9474	162.741	126.844	-1.44931	0.675197	-2.1465	0.031833	0.106953	1.59566	Mad2l1	protein_coding
ENSRNOG00000005377	373.421	372.815	373.118	-0.0390808	0.380293	-0.102765	0.91815	1	1.24976	Tmem11	protein_coding
ENSRNOG00000005378	14.9826	51.2868	33.1347	-1.12868	0.958192	-1.17792	0.238827	0.735914	0.567587	Gna15	protein_coding
ENSRNOG00000005386	115.554	71.257	93.4055	0.538794	0.656741	0.820407	0.411984	0.725921	1.00616	Kitlg	protein_coding
ENSRNOG00000005387	1188.04	1875.85	1531.95	-0.639	0.348285	-1.8347	0.0665499	0.151753	2	Rbm3	protein_coding
ENSRNOG00000005388	611.344	584.859	598.101	0.507254	0.452815	1.12022	0.262618	0.455022	1.4122	Rassf3	protein_coding
ENSRNOG00000005390	101.306	74.0398	87.6727	0.387074	0.485367	0.797488	0.425168	0.737516	1.00616	Nup210	protein_coding
ENSRNOG00000005393	14.3993	52.3061	33.3527	-1.40026	0.971368	-1.44153	0.149434	0.564878	0.567587	Sertad2	protein_coding
ENSRNOG00000005397	908.558	1092.38	1000.47	-0.31364	0.279714	-1.12129	0.262165	0.491112	1.24976	Maea	protein_coding
ENSRNOG00000005402	26.2911	49.6276	37.9593	-0.72655	0.730172	-0.995039	0.319718	0.721545	0.790913	AABR07040938.1	pseudogene
ENSRNOG00000005406	102.235	150.679	126.457	0.494507	1.01312	0.488105	0.625475	0.709315	1.59566	Clint1	protein_coding
ENSRNOG00000005410	30.4422	20.5377	25.49	0.938468	1.2772	0.734786	0.46247	0.86049	0.825508	Cdca7l	protein_coding
ENSRNOG00000005411	78.4154	104.199	91.3069	-0.7871	0.605324	-1.30029	0.1935	0.367973	1.47409	Aftph	protein_coding
ENSRNOG00000005413	145.935	192.248	169.091	-0.461696	0.402557	-1.14691	0.25142	0.47765	1.24976	Creb3l1	protein_coding
ENSRNOG00000005417	4.7862	16.5267	10.6564	-1.15613	1.63774	-0.705931	0.480231	1	0	Zhx2	protein_coding
ENSRNOG00000005418	669.779	1129.16	899.472	-0.764875	0.277309	-2.7582	0.00581199	0.0329284	1.44936	Trap1	protein_coding
ENSRNOG00000005424	2885.15	1322.38	2103.76	1.12042	0.262352	4.27068	1.94881e-05	0.000312342	2	Odc1	protein_coding
ENSRNOG00000005426	118.335	209.253	163.794	-0.651215	0.427361	-1.52381	0.127557	0.282769	1.45775	Snupn	protein_coding
ENSRNOG00000005428	4318.19	2093.25	3205.72	1.05382	0.249548	4.22292	2.4116e-05	0.000473004	1.44936	Ctbp1	protein_coding
ENSRNOG00000005430	25.4618	3.6276	14.5447	2.98922	1.17097	2.55277	0.0106871	0.144518	0.342844	AABR07040944.1	protein_coding
ENSRNOG00000005433	7.55758	23.3628	15.4602	-1.66609	0.970076	-1.71749	0.0858903	0.400831	0.567587	Shq1	protein_coding
ENSRNOG00000005434	599.409	664.447	631.928	-0.0739474	0.593111	-0.124677	0.900779	0.967508	1.29448	Sptbn1	protein_coding
ENSRNOG00000005437	47.2354	62.8948	55.0651	-0.870671	0.742247	-1.17302	0.240787	0.617115	0.788353	Rida	protein_coding
ENSRNOG00000005438	10.9555	1.36774	6.16162	2.92326	1.56422	1.86883	0.0616469	1	0	Pcsk2	protein_coding
ENSRNOG00000005446	12.9388	12.5415	12.7401	-0.425495	1.61481	-0.263496	0.792169	1	0	Gna11	protein_coding
ENSRNOG00000005447	19.2976	5.13761	12.2176	2.293	1.39513	1.64358	0.100263	1	0	Ypel2	protein_coding
ENSRNOG00000005450	54.5207	26.2457	40.3832	0.0855256	0.8989	0.0951447	0.9242	1	0.790913	Lsm11	protein_coding
ENSRNOG00000005464	447.201	485.451	466.326	-0.179707	0.327204	-0.549222	0.582853	0.780435	1.24976	Lgalsl	protein_coding
ENSRNOG00000005465	24.899	17.6857	21.2923	1.04642	1.08844	0.961392	0.336355	0.883794	0.567587	Kcnmb1	protein_coding
ENSRNOG00000005468	62.5614	148.271	105.416	-1.30673	0.460261	-2.8391	0.00452405	0.0427994	0.797246	Rbm28	protein_coding
ENSRNOG00000005470	40.9851	24.4252	32.7052	1.29707	1.17381	1.10501	0.269155	0.658747	0.788353	Atxn3	protein_coding
ENSRNOG00000005478	860.959	826.819	843.889	0.219398	0.361281	0.60728	0.543665	0.575704	2	Fkbp9	protein_coding
ENSRNOG00000005480	2588.92	1991.43	2290.18	0.453766	0.262889	1.72607	0.0843347	0.221588	1.42134	Ybx3	protein_coding
ENSRNOG00000005482	787.887	487.344	637.616	0.769241	0.296674	2.59288	0.00951755	0.0526922	1.24976	Sap30bp	protein_coding
ENSRNOG00000005483	104.644	155.516	130.08	-0.244876	0.494465	-0.495234	0.620435	0.706848	1.59566	Rpap1	protein_coding
ENSRNOG00000005486	65.7057	54.684	60.1948	-0.259975	0.680454	-0.38206	0.702417	1	0.567587	Phf20l1	protein_coding
ENSRNOG00000005492	924.621	652.935	788.778	0.438744	0.288789	1.51925	0.128699	0.290839	1.4122	Hpcal1	protein_coding
[truncated: 10,310 more rows]
